# Supplementary material for: Prognostic and predictive value of a pathomics signature in gastric cancer
Source: Nat Commun. 2022 Nov 12;13:6903. doi: 10.1038/s41467-022-34703-w (PMC9653436; doi:10.1038/s41467-022-34703-w)
Supplement: Supplementary file 3 — Source Data [file 41467_2022_34703_MOESM3_ESM.xlsx]

## Sheet: Figure 2
Training cohort								Validation cohort
OS	OSstatus	Sub		DFS	DFSstatus	Sub		OS	OSstatus	Sub		DFS	DFSstatus	Sub
34	1	1		84	0	0		1	1	1		1	1	0
84	0	0		84	0	0		2	1	0		3	1	0
16	1	1		5	1	0		2	1	1		3	1	0
51	1	1		20	1	0		4	1	1		6	1	0
23	1	1		83	0	0		6	1	1		7	1	0
84	0	0		1	1	0		6	1	0		7	1	0
9	1	0		83	0	0		6	1	0		8	1	0
20	1	0		83	0	0		7	1	1		11	1	0
18	1	1		82	0	0		7	1	1		12	1	0
2	1	1		81	0	0		7	1	1		12	1	0
9	1	1		81	0	0		7	1	0		14	1	0
21	1	1		81	0	0		7	1	1		15	1	0
83	0	0		81	0	0		7	1	1		16	1	0
83	0	1		81	0	0		8	1	1		16	1	0
50	1	0		81	0	0		8	1	1		16	1	0
14	1	1		81	0	0		8	1	1		19	1	0
21	1	1		80	0	0		8	1	0		21	1	0
83	0	0		47	1	0		9	1	1		24	1	0
10	1	1		78	0	0		9	1	1		26	1	0
83	0	0		78	0	0		10	1	1		27	1	0
62	1	1		1	1	0		10	1	1		28	1	0
82	0	1		78	0	0		10	1	1		34	1	0
82	0	1		77	0	0		11	1	1		35	1	0
40	1	1		77	0	0		11	1	1		35	1	0
21	1	1		77	0	0		12	1	1		35	1	0
45	1	1		49	1	0		12	1	0		43	1	0
57	1	1		77	0	0		13	1	1		47	1	0
29	1	1		76	0	0		13	1	1		50	1	0
53	1	1		76	0	0		13	1	1		55	1	0
82	0	0		76	0	0		13	1	1		57	1	0
24	1	1		76	0	0		13	1	1		63	1	0
81	0	1		76	0	0		14	1	1		82	0	0
81	0	0		76	0	0		15	1	1		85	0	0
81	0	0		76	0	0		15	1	1		85	0	0
9	1	1		76	0	0		15	1	1		85	0	0
3	1	1		75	0	0		15	1	1		85	0	0
81	0	0		75	0	0		16	1	1		85	0	0
81	0	0		11	1	0		16	1	0		85	0	0
81	0	0		76	0	0		17	1	1		86	0	0
33	1	1		34	1	0		17	1	1		86	0	0
19	1	1		75	0	0		17	1	1		86	0	0
11	1	1		75	0	0		18	1	1		86	0	0
42	1	1		70	0	0		18	1	1		87	0	0
81	0	0		75	0	0		19	1	1		87	0	0
81	0	0		74	0	0		19	1	1		87	0	0
80	0	0		74	0	0		19	1	0		87	0	0
79	0	1		74	0	0		19	1	0		88	0	0
51	1	1		74	0	0		19	1	1		88	0	0
50	1	1		74	0	0		19	1	0		88	0	0
79	0	1		74	0	0		20	1	0		91	0	0
79	0	0		11	1	0		21	1	1		91	0	0
78	0	1		74	0	0		21	1	1		91	0	0
78	0	0		12	1	0		21	1	0		91	0	0
17	1	1		16	1	0		22	1	1		91	0	0
27	1	1		73	0	0		23	1	0		91	0	0
78	0	0		10	1	0		24	1	0		91	0	0
1	1	0		7	1	0		24	1	1		91	0	0
16	1	1		72	0	0		26	1	1		91	0	0
78	0	0		72	0	0		27	1	1		92	0	0
16	1	1		72	0	0		27	1	1		92	0	0
36	1	1		18	1	0		27	1	1		92	0	0
77	0	0		11	1	0		27	1	1		92	0	0
77	0	0		71	0	0		29	1	1		92	0	0
77	0	0		71	0	0		29	1	1		92	0	0
21	1	1		71	0	0		29	1	0		92	0	0
43	1	1		5	1	0		30	1	1		93	0	0
19	1	1		71	0	0		30	1	1		93	0	0
77	0	1		72	0	0		30	1	1		93	0	0
16	1	1		71	0	0		32	1	1		93	0	0
19	1	1		71	0	0		32	1	1		94	0	0
50	1	0		71	0	0		32	1	1		95	0	0
77	0	1		70	0	0		33	1	1		96	0	0
77	0	0		70	0	0		34	1	1		96	0	0
76	0	0		70	0	0		34	1	1		97	0	0
15	1	1		6	1	0		34	1	1		97	0	0
76	0	1		64	1	0		35	1	1		98	0	0
9	1	1		70	0	0		35	1	0		98	0	0
76	0	1		33	1	0		35	1	0		98	0	0
76	0	1		70	0	0		35	1	0		98	0	0
76	0	0		70	0	0		35	1	0		98	0	0
76	0	0		70	0	0		35	1	1		98	0	0
76	0	1		70	0	0		35	1	1		99	0	0
76	0	0		69	0	0		36	1	1		100	0	0
76	0	0		69	0	0		36	1	1		100	0	0
77	0	1		69	0	0		36	1	0		100	0	0
13	1	1		69	0	0		36	1	1		101	0	0
76	0	0		22	1	0		37	1	1		102	0	0
76	0	0		41	1	0		37	1	1		102	0	0
76	0	0		56	1	0		37	1	0		102	0	0
76	0	1		68	0	0		38	1	0		102	0	0
77	0	1		68	0	0		39	1	1		102	0	0
75	0	0		68	0	0		40	1	1		102	0	0
75	0	1		68	0	0		40	1	1		102	0	0
51	1	1		68	0	0		41	1	1		102	0	0
75	0	0		66	0	0		42	1	0		102	0	0
14	1	0		66	0	0		44	1	1		103	0	0
44	1	1		67	0	0		45	1	1		104	0	0
34	1	1		67	0	0		45	1	1		104	0	0
76	0	0		66	0	0		48	1	0		104	0	0
34	1	0		67	0	0		48	1	1		104	0	0
75	0	0		65	0	0		49	1	1		105	0	0
75	0	0		3	1	0		49	1	1		105	0	0
30	1	1		66	0	0		50	1	1		105	0	0
74	0	1		66	0	0		50	1	0		105	0	0
70	0	0		65	0	0		51	1	1		107	0	0
75	0	0		65	0	0		53	1	1		108	0	0
74	0	0		64	0	0		53	1	0		1	1	1
74	0	1		59	1	0		54	1	1		1	1	1
74	0	0		64	0	0		56	1	1		1	1	1
74	0	0		64	0	0		57	1	1		1	1	1
74	0	0		64	0	0		57	1	0		1	1	1
74	0	0		64	0	0		59	1	0		1	1	1
74	0	0		63	0	0		59	1	1		1	1	1
11	1	0		63	0	0		61	1	1		3	1	1
37	1	1		63	0	0		62	1	1		3	1	1
30	1	1		21	1	0		63	1	0		3	1	1
74	0	0		62	0	0		66	1	1		4	1	1
32	1	0		62	0	0		66	1	1		4	1	1
20	1	0		62	0	0		67	1	1		5	1	1
54	1	1		61	0	0		69	1	1		5	1	1
74	0	1		61	0	0		70	1	1		5	1	1
73	0	0		61	0	0		70	1	1		6	1	1
10	1	0		61	0	0		70	1	0		6	1	1
60	1	1		33	1	1		82	0	0		7	1	1
10	1	0		13	1	1		84	0	1		7	1	1
56	1	1		51	1	1		85	0	0		7	1	1
51	1	1		10	1	1		85	0	0		7	1	1
72	0	1		16	1	1		85	0	1		7	1	1
72	0	0		2	1	1		85	0	0		7	1	1
72	0	1		7	1	1		85	0	1		7	1	1
3	1	1		13	1	1		85	0	0		8	1	1
20	1	1		46	1	1		85	0	0		8	1	1
72	0	1		12	1	1		85	0	0		9	1	1
72	0	0		21	1	1		86	0	0		9	1	1
72	0	0		7	1	1		86	0	0		9	1	1
69	1	0		62	1	1		86	0	0		10	1	1
14	1	1		82	0	1		86	0	0		10	1	1
71	0	0		82	0	1		87	0	0		10	1	1
71	0	1		40	1	1		87	0	0		10	1	1
71	0	0		19	1	1		87	0	0		10	1	1
71	0	1		22	1	1		87	0	1		11	1	1
71	0	0		57	1	1		87	0	1		11	1	1
1	1	1		15	1	1		87	0	0		11	1	1
71	0	0		53	1	1		88	0	0		11	1	1
7	1	0		16	1	1		88	0	1		11	1	1
71	0	1		81	0	1		88	0	0		12	1	1
71	0	0		4	1	1		88	0	0		13	1	1
72	0	1		1	1	1		89	0	1		14	1	1
72	0	0		28	1	1		91	0	0		16	1	1
71	0	0		13	1	1		91	0	0		16	1	1
72	0	1		11	1	1		91	0	0		16	1	1
71	0	0		40	1	1		91	0	0		17	1	1
71	0	1		79	0	1		91	0	0		18	1	1
71	0	0		24	1	1		91	0	0		19	1	1
22	1	1		50	1	1		91	0	0		19	1	1
16	1	1		79	0	1		91	0	0		20	1	1
36	1	1		78	0	1		91	0	0		20	1	1
8	1	1		17	1	1		91	0	0		20	1	1
11	1	1		13	1	1		92	0	0		21	1	1
17	1	1		16	1	1		92	0	0		22	1	1
70	0	0		2	1	1		92	0	0		22	1	1
23	1	1		20	1	1		92	0	1		22	1	1
14	1	1		16	1	1		92	0	0		22	1	1
70	0	0		42	1	1		92	0	0		23	1	1
70	0	0		16	1	1		92	0	0		23	1	1
70	1	0		77	0	1		92	0	0		23	1	1
70	1	0		16	1	1		93	0	0		24	1	1
70	0	0		13	1	1		93	0	0		26	1	1
40	1	0		77	0	1		93	0	0		27	1	1
70	0	0		15	1	1		93	0	0		27	1	1
70	0	0		76	0	1		94	0	1		29	1	1
70	0	0		6	1	1		94	0	0		30	1	1
70	0	1		76	0	1		95	0	0		30	1	1
70	0	0		76	0	1		96	0	0		31	1	1
32	1	1		76	0	1		96	0	0		32	1	1
69	0	0		77	0	1		97	1	1		32	1	1
50	1	1		13	1	1		97	0	0		32	1	1
8	1	1		76	0	1		97	0	0		33	1	1
69	0	0		77	0	1		97	0	1		33	1	1
44	1	1		75	0	1		97	0	1		34	1	1
6	1	1		46	1	1		98	0	0		37	1	1
69	0	1		39	1	1		98	0	0		37	1	1
19	1	1		34	1	1		98	0	0		37	1	1
69	0	0		26	1	1		98	0	1		39	1	1
69	0	0		74	0	1		98	0	0		41	1	1
20	1	1		74	0	1		98	0	0		42	1	1
68	0	1		29	1	1		98	0	0		44	1	1
25	1	0		20	1	1		99	0	0		45	1	1
50	1	0		45	1	1		100	0	0		46	1	1
57	1	0		71	1	1		100	0	1		49	1	1
68	0	0		58	1	1		100	0	0		50	1	1
12	1	1		56	1	1		100	0	0		53	1	1
68	0	0		50	1	1		101	0	0		56	1	1
68	0	0		72	0	1		102	0	0		59	1	1
13	1	1		58	1	1		102	0	0		61	1	1
68	0	0		2	1	1		102	0	0		62	1	1
68	0	0		20	1	1		102	0	0		63	1	1
68	0	1		72	0	1		102	0	0		66	1	1
67	0	1		10	1	1		102	0	0		66	1	1
5	1	1		71	0	1		102	0	1		69	1	1
30	1	1		71	0	1		102	0	0		69	1	1
22	1	1		1	1	1		102	0	0		70	1	1
18	1	1		71	0	1		102	0	0		84	0	1
66	0	0		72	0	1		103	0	0		85	0	1
17	1	1		72	0	1		104	0	0		85	0	1
66	0	0		67	1	1		104	0	0		87	0	1
67	0	0		11	1	1		104	0	0		87	0	1
67	0	0		13	1	1		104	0	0		88	0	1
66	0	0		19	1	1		105	0	0		89	0	1
67	0	0		5	1	1		105	0	0		97	1	1
65	0	0		9	1	1		105	0	1		97	0	1
32	1	0		12	1	1		105	0	0		97	0	1
65	0	1		14	1	1		105	0	0		100	0	1
66	0	0		10	1	1		105	0	1		102	0	1
66	0	1		70	0	1		107	0	0		105	0	1
66	0	0		30	1	1		108	0	0		105	0	1
11	1	1		37	1	1
65	0	1		7	1	1
65	0	0		27	1	1
37	1	1		6	1	1
65	0	1		69	0	1
35	1	1		19	1	1
65	0	0		6	1	1
64	0	0		4	1	1
64	0	1		8	1	1
58	1	1		13	1	1
40	1	1		68	0	1
65	0	1		31	1	1
44	1	1		5	1	1
49	1	1		26	1	1
64	0	1		22	1	1
59	1	0		18	1	1
64	0	0		9	1	1
64	0	0		65	0	1
64	0	0		66	0	1
64	0	1		11	1	1
64	0	0		65	0	1
63	0	0		37	1	1
63	0	1		65	0	1
14	1	1		35	1	1
6	1	1		64	0	1
63	0	0		43	1	1
63	0	0		23	1	1
27	1	0		65	0	1
16	1	1		44	1	1
20	1	1		43	1	1
62	0	1		64	0	1
7	1	1		64	0	1
62	0	0		63	0	1
62	0	1		4	1	1
8	1	1		6	1	1
62	0	0		14	1	1
62	0	1		14	1	1
62	0	0		62	0	1
9	1	1		3	1	1
61	0	1		62	0	1
61	0	0		6	1	1
61	0	1		62	0	1
61	0	1		9	1	1
61	0	0		61	0	1
24	1	1		61	0	1
61	0	1		61	0	1
61	0	0		15	1	1
61	0	0		61	0	1

## Sheet: Figure 3
OS							DFS
Tstage	Nstage	Mstage	Signature	OS	OSstatus		Tstage	Nstage	Mstage	Signature	DFS	DFSstatus
1	0	0	1.88067	61	0		1	1	0	0.971794	84	0
1	0	0	0.96902	61	0		1	0	0	0.873383	84	0
1	2	0	1.55496	61	0		1	0	0	0.861239	81	0
1	0	0	1.11622	62	0		1	0	0	0.978347	81	0
1	0	0	0.573273	63	0		1	2	0	1.19033	79	0
1	0	0	1.49533	64	0		1	0	0	0.0471367	78	0
1	1	0	0.72573	64	0		1	2	0	0.772727	77	0
1	0	0	1.00823	66	0		1	1	0	1.63689	77	0
1	0	0	0.257014	67	0		1	0	0	0.489135	77	0
1	0	0	0.666733	67	0		1	0	0	1.03353	76	0
1	0	0	0.671998	68	0		1	0	0	0.427156	76	0
1	0	0	1.01865	68	0		1	0	0	0.592969	76	0
1	0	0	0.76314	68	0		1	0	0	1.27354	76	0
1	0	0	0.247037	69	0		1	0	0	0.717615	76	0
1	0	0	0.893933	70	0		1	0	0	0.813337	75	0
1	0	0	0.541923	70	0		1	0	0	1.30626	74	0
1	0	0	0.342236	70	0		1	0	0	0.893933	70	0
1	0	0	0.778337	71	0		1	0	0	1.35587	74	0
1	0	0	0.721733	71	0		1	0	0	0.822821	74	0
1	0	0	0.219038	71	0		1	0	0	0.885159	74	0
1	0	0	0.203425	71	0		1	0	0	0.49011	73	0
1	0	0	1.24505	72	0		1	0	0	1.24505	72	0
1	0	0	1.76312	72	0		1	0	0	1.06901	72	0
1	0	0	1.06901	72	0		1	0	0	0.906211	72	0
1	0	0	0.906211	72	0		1	0	0	0.721733	71	0
1	0	0	0.49011	73	0		1	0	0	0.219038	71	0
1	0	0	1.30626	74	0		1	0	0	0.203425	71	0
1	0	0	1.35587	74	0		1	0	0	0.541923	70	0
1	0	0	0.822821	74	0		1	0	0	0.342236	70	0
1	0	0	0.885159	74	0		1	0	0	0.247037	69	0
1	0	0	0.813337	75	0		1	0	0	0.671998	68	0
1	0	0	1.03353	76	0		1	0	0	1.01865	68	0
1	0	0	0.427156	76	0		1	0	0	0.76314	68	0
1	0	0	0.592969	76	0		1	0	0	0.257014	67	0
1	0	0	1.27354	76	0		1	0	0	0.666733	67	0
1	0	0	0.717615	76	0		1	0	0	1.00823	66	0
1	2	0	0.772727	77	0		1	0	0	1.49533	64	0
1	1	0	1.63689	77	0		1	1	0	0.72573	64	0
1	0	0	0.489135	77	0		1	0	0	0.573273	63	0
1	0	0	0.0471367	78	0		1	0	0	1.11622	62	0
1	2	0	1.19033	79	0		1	0	0	1.88067	61	0
1	0	0	0.861239	81	0		1	0	0	0.96902	61	0
1	0	0	0.978347	81	0		1	2	0	1.55496	61	0
1	1	0	0.971794	84	0		2	0	0	1.8633	82	0
1	0	0	0.873383	84	0		2	1	0	1.42115	81	0
2	0	0	1.34999	63	0		2	0	0	1.00891	81	0
2	0	0	1.15665	64	0		2	1	0	0.452026	80	0
2	0	0	0.163387	65	0		2	1	0	1.44473	76	0
2	0	0	1.0632	67	0		2	2	0	0.814942	74	0
2	0	0	0.893253	68	0		2	2	0	1.14914	74	0
2	0	0	0.99183	70	0		2	1	0	1.11773	72	0
2	1	0	0.730751	70	0		2	1	0	1.92401	72	0
2	2	0	0.891042	71	0		2	2	0	0.891042	71	0
2	3	0	0.593005	71	0		2	3	0	0.593005	71	0
2	2	0	0.425621	71	0		2	2	0	0.425621	71	0
2	1	0	1.11773	72	0		2	0	0	0.99183	70	0
2	1	0	1.92401	72	0		2	1	0	0.730751	70	0
2	2	0	0.814942	74	0		2	0	0	0.893253	68	0
2	2	0	1.14914	74	0		2	0	0	1.0632	67	0
2	1	0	1.44473	76	0		2	0	0	0.163387	65	0
2	1	0	0.452026	80	0		2	0	0	1.15665	64	0
2	1	0	1.42115	81	0		2	0	0	1.34999	63	0
2	0	0	1.00891	81	0		3	0	0	0.763572	74	0
2	0	0	1.8633	82	0		3	0	0	0.753782	70	0
3	0	0	0.724353	61	0		3	0	0	1.60788	69	0
3	0	0	1.41297	61	0		3	0	0	0.706278	69	0
3	0	0	1.51081	62	0		3	0	0	1.0075	68	0
3	0	0	0.860772	62	0		3	0	0	0.954476	66	0
3	2	0	0.896615	63	0		3	0	0	0.831547	66	0
3	0	0	1.33405	64	0		3	1	0	0.760532	66	0
3	0	0	1.21709	65	0		3	0	0	1.21709	65	0
3	0	0	1.16054	65	0		3	2	0	0.530347	66	0
3	0	0	0.954476	66	0		3	0	0	1.16054	65	0
3	0	0	0.831547	66	0		3	0	0	1.33405	64	0
3	1	0	0.760532	66	0		3	2	0	0.896615	63	0
3	2	0	0.530347	66	0		3	0	0	1.51081	62	0
3	0	0	1.0075	68	0		3	0	0	0.860772	62	0
3	0	0	1.60788	69	0		3	0	0	0.724353	61	0
3	0	0	0.706278	69	0		3	0	0	1.41297	61	0
3	0	0	0.753782	70	0		4	0	0	0.747367	83	0
3	0	0	0.763572	74	0		4	1	0	1.00692	83	0
3	3	0	1.17468	74	0		4	0	0	0.756232	83	0
4	0	0	1.47678	61	0		4	1	0	1.03574	82	0
4	0	0	0.530093	61	0		4	0	0	0.649251	81	0
4	0	0	1.76982	62	0		4	0	0	0.629329	81	0
4	1	0	0.89061	62	0		4	3	0	1.42183	79	0
4	0	0	1.26367	62	0		4	2	0	1.46838	78	0
4	0	0	1.00036	63	0		4	2	0	1.0819	78	0
4	1	0	0.55251	64	0		4	0	0	0.786054	78	0
4	0	0	0.821563	64	0		4	1	0	0.950883	77	0
4	0	0	1.14959	64	0		4	1	0	0.671684	77	0
4	1	0	1.50445	64	0		4	1	0	1.47044	77	0
4	1	0	1.62356	65	0		4	0	0	0.97476	76	0
4	0	0	1.40931	65	0		4	1	0	1.3712	76	0
4	1	0	1.14302	65	0		4	0	0	1.52072	76	0
4	3	0	1.48065	65	0		4	1	0	0.912377	76	0
4	4	0	1.65561	66	0		4	1	0	1.59285	76	0
4	2	0	2.13474	67	0		4	0	0	0.788565	76	0
4	0	0	1.40541	68	0		4	0	0	1.05662	76	0
4	0	0	1.21784	68	0		4	0	0	1.38441	77	0
4	2	0	0.407149	69	0		4	0	0	0.476804	76	0
4	1	0	0.568684	69	0		4	1	0	1.53695	77	0
4	0	0	0.164656	70	0		4	0	0	1.1489	75	0
4	0	0	0.745931	70	0		4	2	0	1.89896	75	0
4	0	0	1.2714	70	0		4	3	0	0.737864	75	0
4	2	0	0.984553	70	0		4	1	0	0.986634	75	0
4	0	0	1.74492	71	0		4	1	0	0.35621	75	0
4	0	0	1.25506	71	0		4	0	0	0.92755	74	0
4	3	0	1.33772	71	0		4	1	0	0.715475	74	0
4	0	0	1.72978	71	0		4	0	0	1.74492	71	0
4	0	0	1.68166	72	0		4	0	0	1.25506	71	0
4	2	0	0.672048	72	0		4	3	0	1.33772	71	0
4	1	0	1.22724	72	0		4	0	0	1.68166	72	0
4	0	0	0.92755	74	0		4	2	0	0.672048	72	0
4	1	0	0.715475	74	0		4	1	0	1.22724	72	0
4	0	0	1.1489	75	0		4	0	0	0.164656	70	0
4	2	0	1.89896	75	0		4	0	0	0.745931	70	0
4	3	0	0.737864	75	0		4	0	0	1.2714	70	0
4	1	0	0.986634	75	0		4	2	0	0.984553	70	0
4	1	0	0.35621	75	0		4	2	0	0.407149	69	0
4	0	0	0.97476	76	0		4	1	0	0.568684	69	0
4	1	0	1.3712	76	0		4	0	0	1.21784	68	0
4	0	0	1.52072	76	0		4	4	0	1.65561	66	0
4	1	0	0.912377	76	0		4	1	0	1.62356	65	0
4	1	0	1.59285	76	0		4	0	0	1.40931	65	0
4	0	0	0.788565	76	0		4	1	0	1.14302	65	0
4	0	0	1.05662	76	0		4	1	0	0.55251	64	0
4	0	0	0.476804	76	0		4	3	0	1.48065	65	0
4	1	0	0.950883	77	0		4	0	0	0.821563	64	0
4	1	0	0.671684	77	0		4	0	0	1.14959	64	0
4	1	0	1.47044	77	0		4	1	0	1.50445	64	0
4	0	0	1.38441	77	0		4	0	0	1.00036	63	0
4	1	0	1.53695	77	0		4	0	0	1.76982	62	0
4	2	0	1.46838	78	0		4	1	0	0.89061	62	0
4	2	0	1.0819	78	0		4	0	0	1.26367	62	0
4	0	0	0.786054	78	0		4	0	0	1.47678	61	0
4	3	0	1.42183	79	0		4	0	0	0.530093	61	0
4	1	0	0.726261	79	0		4	3	0	1.4612	82	0
4	0	0	0.649251	81	0		4	2	0	0.730354	81	0
4	0	0	0.629329	81	0		4	2	0	1.04642	81	0
4	1	0	1.03574	82	0		4	0	0	1.13632	71	0
4	0	0	0.747367	83	0		4	1	0	1.08188	61	0
4	3	0	2.11014	83	0		1	4	0	1.11218	10	1
4	1	0	1.00692	83	0		1	0	0	1.76312	58	1
4	0	0	0.756232	83	0		1	0	0	0.778337	11	1
4	1	0	1.08188	61	0		1	0	0	1.51091	10	1
4	0	0	1.13632	71	0		1	0	0	0.737611	64	1
4	2	0	0.730354	81	0		2	3	0	2.4705	7	1
4	2	0	1.04642	81	0		2	2	0	1.17042	13	1
4	3	0	1.4612	82	0		2	0	0	1.18868	46	1
1	4	0	1.11218	10	1		2	1	0	0.950342	6	1
1	0	0	1.51091	14	1		2	0	0	1.15621	59	1
1	0	0	0.737611	70	1		3	1	0	1.85937	62	1
2	3	0	2.4705	9	1		3	4	0	1.67631	50	1
2	2	0	1.17042	27	1		3	3	0	1.17468	71	1
2	0	0	1.18868	51	1		3	1	0	2.08099	56	1
2	0	0	1.15621	59	1		3	2	0	1.69805	20	1
2	1	0	0.950342	70	1		3	4	0	0.460845	18	1
3	1	0	1.53044	16	1		3	3	0	1.36818	11	1
3	4	0	1.58841	17	1		3	4	0	2.41772	14	1
3	2	0	1.69805	20	1		3	4	0	1.31304	27	1
3	3	0	1.36818	22	1		3	4	0	1.58841	9	1
3	4	0	2.41772	23	1		3	1	0	1.41407	35	1
3	1	0	1.41407	35	1		3	1	0	1.53044	14	1
3	4	0	1.31304	44	1		4	0	0	2.22932	33	1
3	4	0	1.67631	50	1		4	3	0	2.18102	13	1
3	1	0	2.08099	56	1		4	2	0	2.358	51	1
3	1	0	1.85937	62	1		4	2	0	1.50923	10	1
3	4	0	0.460845	69	1		4	0	0	0.319186	5	1
4	2	0	1.06168	1	1		4	2	0	1.09209	20	1
4	2	0	1.41529	1	1		4	4	0	1.75955	16	1
4	1	0	2.24194	2	1		4	1	0	2.24194	2	1
4	3	0	1.78396	3	1		4	2	0	1.63077	13	1
4	3	0	2.07872	5	1		4	3	0	2.11014	46	1
4	3	0	1.80798	6	1		4	3	0	0.720165	1	1
4	4	0	1.06804	7	1		4	1	0	1.36168	12	1
4	3	0	2.7021	7	1		4	2	0	2.40439	21	1
4	0	1	1.84335	8	1		4	3	1	1.25152	7	1
4	0	0	1.44832	8	1		4	3	1	1.32024	40	1
4	0	0	0.319186	9	1		4	3	0	1.39884	19	1
4	1	0	1.52102	9	1		4	3	0	2.05109	22	1
4	3	0	1.17011	9	1		4	0	0	1.3111	53	1
4	3	1	1.25152	10	1		4	1	0	1.75398	16	1
4	3	0	0.935175	10	1		4	1	0	1.52102	4	1
4	4	0	2.14006	11	1		4	1	0	2.3255	28	1
4	3	0	1.7891	12	1		4	2	1	1.95151	13	1
4	0	0	1.81967	13	1		4	3	0	1.48749	40	1
4	1	0	1.59137	13	1		4	0	1	2.25566	24	1
4	1	0	1.36168	14	1		4	1	0	0.726261	47	1
4	2	0	1.10384	14	1		4	1	0	1.60092	17	1
4	4	0	1.46899	14	1		4	2	0	1.06168	1	1
4	3	0	1.45297	14	1		4	4	0	1.9689	16	1
4	3	0	2.18102	16	1		4	4	0	1.91805	2	1
4	4	0	1.9689	16	1		4	3	1	1.63292	20	1
4	4	0	1.91805	16	1		4	1	0	1.38788	42	1
4	3	0	1.34636	16	1		4	2	0	1.68099	16	1
4	1	0	1.60092	17	1		4	3	0	1.34636	16	1
4	2	0	1.63116	17	1		4	2	1	1.5036	13	1
4	4	0	1.75955	18	1		4	2	0	1.0352	49	1
4	2	1	1.95151	19	1		4	0	0	1.81967	13	1
4	2	0	1.68099	19	1		4	2	0	1.10384	11	1
4	2	1	1.5036	19	1		4	1	1	1.31044	39	1
4	3	0	1.64506	19	1		4	2	0	1.16246	34	1
4	2	0	1.09209	20	1		4	0	0	0.607114	34	1
4	3	0	0.977551	20	1		4	0	0	1.30478	26	1
4	0	0	2.19197	20	1		4	0	1	1.48046	29	1
4	1	0	2.01904	20	1		4	1	0	2.16612	20	1
4	2	0	1.63077	21	1		4	3	0	0.977551	16	1
4	2	0	2.40439	21	1		4	0	0	1.20441	45	1
4	3	0	1.39884	21	1		4	1	0	1.89739	58	1
4	4	0	2.53083	22	1		4	3	0	0.935175	7	1
4	2	0	1.50923	23	1		4	2	0	1.63712	50	1
4	1	0	1.75398	24	1		4	3	0	1.78396	2	1
4	4	0	1.1857	24	1		4	4	0	1.46899	10	1
4	4	0	0.88913	25	1		4	2	0	1.41529	1	1
4	0	0	1.30478	30	1		4	4	0	1.06804	5	1
4	1	0	2.16612	30	1		4	0	0	1.72978	67	1
4	4	0	1.31414	30	1		4	3	0	1.61758	19	1
4	4	0	2.58668	32	1		4	0	1	1.84335	5	1
4	3	0	0.482633	32	1		4	4	0	2.14006	9	1
4	1	0	2.3255	33	1		4	2	0	1.63116	12	1
4	0	0	2.22932	34	1		4	1	1	0.8545	33	1
4	2	0	1.16246	34	1		4	4	0	2.58668	30	1
4	0	0	0.607114	34	1		4	4	0	2.14096	37	1
4	3	1	1.63292	36	1		4	0	0	1.44832	7	1
4	3	0	1.61758	36	1		4	3	0	1.64506	19	1
4	0	1	1.48046	37	1		4	0	0	2.19197	6	1
4	2	0	1.45401	37	1		4	0	0	1.40541	4	1
4	3	1	1.32024	40	1		4	4	0	0.88913	22	1
4	1	1	0.8545	40	1		4	3	0	0.937971	41	1
4	4	0	1.27657	40	1		4	0	0	0.707469	56	1
4	3	0	1.48749	42	1		4	3	0	1.7891	8	1
4	1	0	1.38788	43	1		4	1	0	1.59137	13	1
4	1	1	1.31044	44	1		4	2	0	2.13474	31	1
4	2	0	1.35251	44	1		4	3	0	2.07872	5	1
4	3	0	2.05109	45	1		4	4	0	1.31414	26	1
4	1	1	1.51188	49	1		4	4	0	2.53083	22	1
4	3	0	0.720165	50	1		4	3	0	0.482633	3	1
4	2	0	1.0352	50	1		4	2	0	1.45401	37	1
4	4	0	2.14096	50	1		4	2	0	1.68858	43	1
4	3	0	0.937971	50	1		4	4	0	1.27657	23	1
4	2	0	2.358	51	1		4	2	0	1.35251	44	1
4	0	1	2.25566	51	1		4	1	1	1.51188	43	1
4	2	0	1.63712	51	1		4	3	0	1.45297	4	1
4	0	0	1.3111	53	1		4	3	0	1.80798	6	1
4	0	0	1.20441	54	1		4	1	0	2.01904	14	1
4	0	0	0.707469	57	1		4	3	0	2.7021	3	1
4	2	0	1.68858	58	1		4	3	0	1.17011	9	1
4	1	0	1.89739	60	1		4	4	0	1.1857	15	1
4	3	0	2.12075	3	1		4	2	0	2.38822	57	1
4	4	0	1.55413	6	1		4	3	0	2.80189	15	1
4	4	0	2.49545	8	1		4	3	0	2.12075	1	1
4	2	0	1.1973	9	1		4	3	0	1.46448	11	1
4	3	0	1.46448	11	1		4	3	0	1.56215	16	1
4	2	0	1.10467	11	1		4	0	0	1.9063	15	1
4	2	0	1.86077	11	1		4	2	0	1.1973	6	1
4	0	0	1.9063	15	1		4	2	0	1.10467	11	1
4	4	0	1.61464	16	1		4	0	0	0.855016	12	1
4	3	0	1.41955	18	1		4	4	0	1.61464	13	1
4	3	0	1.56215	21	1		4	4	0	1.55413	6	1
4	0	0	0.358516	27	1		4	3	0	1.41955	18	1
4	3	0	2.80189	29	1		4	2	0	1.86077	11	1
4	0	0	0.855016	32	1		4	0	0	0.358516	21	1
4	2	0	2.38822	57	1		4	4	0	2.49545	6	1

## Sheet: Figure 4
Training cohort
Low PSGC								High PSGC
OS	OSstatus	Che		DFS	DFSstatus	Che		OS	OSstatus	Che		DFS	DFSstatus	Che
9	1	0		5	1	0		34	1	0		33	1	0
83	0	0		83	0	1		62	1	0		62	1	0
77	0	0		83	0	0		79	0	0		53	1	1
76	0	0		81	0	1		13	1	0		81	0	1
70	0	0		81	0	1		72	0	0		79	0	0
70	0	0		80	0	1		72	0	0		13	1	1
69	0	0		78	0	1		69	0	0		76	0	1
57	1	0		77	0	0		20	1	0		76	0	1
68	0	0		76	0	0		62	0	0		77	0	1
63	0	0		76	0	1		61	0	0		13	1	0
20	1	0		76	0	1		61	0	0		26	1	1
81	0	0		76	0	1		16	1	0		45	1	1
1	1	0		75	0	1		23	1	0		56	1	1
77	0	0		34	1	1		21	1	0		72	0	0
50	1	0		74	0	1		21	1	0		71	0	1
76	0	0		74	0	1		9	1	0		71	0	1
14	1	0		74	0	1		3	1	0		72	0	0
75	0	0		74	0	1		33	1	0		67	1	1
32	1	0		72	0	1		11	1	0		70	0	1
20	1	0		71	0	1		19	1	0		7	1	1
7	1	0		71	0	1		20	1	0		69	0	0
69	0	0		70	0	0		1	1	0		6	1	0
27	1	0		6	1	1		72	0	0		4	1	1
83	0	1		70	0	0		13	1	0		68	0	1
81	0	1		70	0	1		58	1	0		65	0	1
81	0	1		70	0	1		44	1	0		65	0	1
80	0	1		69	0	0		6	1	0		35	1	1
78	0	1		56	1	0		20	1	0		64	0	1
76	0	1		68	0	0		7	1	0		14	1	1
76	0	1		66	0	1		53	1	1		62	0	1
76	0	1		66	0	1		81	0	1		62	0	0
75	0	1		66	0	1		27	1	1		62	0	1
34	1	1		65	0	1		76	0	1		61	0	0
74	0	1		64	0	1		76	0	1		61	0	0
74	0	1		64	0	1		77	0	1		61	0	1
74	0	1		63	0	0		30	1	1		13	1	0
74	0	1		62	0	1		54	1	1		51	1	1
72	0	1		61	0	1		56	1	1		10	1	0
71	0	1		61	0	1		71	0	1		16	1	1
71	0	1		20	1	0		71	0	1		2	1	1
70	1	1		1	1	1		71	0	1		7	1	1
70	0	1		83	0	1		70	0	1		13	1	1
70	0	1		82	0	1		8	1	1		46	1	1
66	0	1		81	0	0		68	0	1		12	1	1
66	0	1		81	0	1		68	0	1		21	1	0
66	0	1		47	1	1		65	0	1		82	0	1
65	0	1		78	0	1		65	0	1		19	1	0
64	0	1		1	1	0		35	1	1		22	1	1
64	0	1		77	0	0		64	0	1		57	1	1
62	0	1		77	0	1		16	1	1		15	1	1
61	0	1		49	1	0		62	0	1		16	1	1
61	0	1		76	0	0		62	0	1		4	1	0
50	1	1		75	0	1		61	0	1		1	1	0
83	0	1		11	1	0		51	1	1		28	1	0
82	0	1		75	0	1		18	1	1		11	1	0
81	0	1		75	0	0		2	1	1		40	1	1
79	0	1		11	1	1		9	1	1		79	0	1
78	0	1		74	0	1		21	1	1		50	1	1
77	0	1		12	1	0		83	0	1		78	0	1
75	0	1		16	1	0		14	1	1		17	1	1
75	0	1		10	1	1		82	0	1		16	1	1
11	1	1		7	1	1		45	1	1		2	1	1
74	0	1		18	1	1		57	1	1		16	1	1
10	1	1		71	0	1		29	1	1		42	1	1
10	1	1		5	1	0		24	1	1		16	1	0
69	1	1		72	0	1		42	1	1		16	1	1
71	0	1		71	0	1		79	0	1		77	0	1
72	0	1		70	0	1		50	1	1		15	1	1
71	0	1		69	0	1		78	0	1		76	0	1
70	0	1		69	0	0		17	1	1		6	1	1
69	0	1		22	1	1		16	1	1		76	0	1
25	1	1		41	1	1		16	1	1		77	0	1
50	1	1		3	1	1		21	1	1		75	0	1
32	1	1		66	0	1		43	1	1		34	1	1
66	0	1		65	0	1		16	1	1		20	1	1
65	0	1		64	0	1		77	0	1		71	1	1
64	0	1		63	0	1		15	1	1		58	1	1
63	0	1		21	1	0		76	0	1		50	1	1
62	0	1		62	0	1		9	1	1		2	1	1
61	0	1		61	0	1		76	0	1		20	1	0
								77	0	1		10	1	1
								75	0	1		1	1	0
								34	1	1		71	0	1
								30	1	1		72	0	0
								74	0	1		11	1	1
								60	1	1		13	1	1
								51	1	1		19	1	1
								3	1	1		9	1	1
								14	1	1		12	1	1
								71	0	1		14	1	1
								22	1	1		30	1	1
								16	1	1		37	1	1
								36	1	1		27	1	1
								11	1	1		6	1	1
								17	1	1		19	1	1
								23	1	1		8	1	1
								32	1	1		13	1	0
								50	1	1		31	1	1
								44	1	1		5	1	1
								6	1	1		26	1	1
								19	1	1		22	1	1
								12	1	1		18	1	1
								67	0	1		9	1	1
								5	1	1		66	0	1
								30	1	1		11	1	1
								22	1	1		65	0	1
								18	1	1		37	1	1
								17	1	1		43	1	0
								66	0	1		23	1	1
								11	1	1		65	0	1
								65	0	1		44	1	0
								37	1	1		64	0	1
								40	1	1		4	1	1
								65	0	1		6	1	0
								64	0	1		14	1	0
								14	1	1		3	1	0
								8	1	1		6	1	1
								9	1	1		9	1	1
								24	1	1		15	1	1
Validation cohort
Low PSGC								High PSGC
OS	OSstatus	Che		DFS	DFSstatus	Che		OS	OSstatus	Che		DFS	DFSstatus	Che
105	0	0		107	0	1		105	0	0		50	1	1
105	0	0		108	0	1		70	1	0		46	1	1
102	0	0		105	0	0		13	1	0		16	1	1
24	1	0		105	0	1		34	1	0		105	0	0
35	1	0		105	0	0		19	1	0		11	1	1
97	0	0		105	0	1		34	1	0		63	1	0
96	0	0		104	0	1		16	1	0		97	1	1
92	0	0		104	0	1		49	1	0		8	1	1
92	0	0		104	0	1		102	0	0		8	1	0
92	0	0		102	0	1		15	1	0		23	1	1
91	0	0		102	0	1		34	1	0		30	1	1
37	1	0		102	0	0		100	0	0		26	1	1
88	0	0		102	0	1		13	1	0		88	0	1
88	0	0		100	0	1		37	1	0		87	0	1
86	0	0		98	0	1		9	1	0		87	0	1
19	1	0		19	1	0		30	1	0		19	1	1
12	1	0		98	0	1		66	1	0		85	0	1
97	0	0		98	0	1		32	1	0		20	1	0
35	1	0		98	0	1		92	0	0		23	1	1
92	0	0		98	0	1		7	1	0		22	1	1
38	1	0		98	0	1		19	1	0		37	1	1
63	1	0		28	1	0		6	1	0		32	1	1
48	1	0		97	0	0		27	1	0		30	1	1
6	1	0		96	0	0		35	1	0		41	1	1
8	1	0		96	0	1		8	1	0		21	1	1
6	1	0		94	0	1		89	0	0		19	1	0
7	1	0		93	0	1		10	1	0		22	1	0
107	0	1		93	0	1		59	1	0		14	1	0
108	0	1		92	0	1		13	1	0		49	1	0
105	0	1		92	0	0		24	1	0		7	1	1
105	0	1		92	0	0		54	1	1		10	1	1
104	0	1		92	0	1		67	1	1		102	0	0
104	0	1		92	0	0		17	1	1		7	1	1
104	0	1		91	0	0		14	1	1		9	1	0
102	0	1		91	0	1		97	1	1		34	1	0
102	0	1		91	0	1		11	1	1		100	0	0
102	0	1		7	1	0		30	1	1		9	1	0
100	0	1		91	0	1		32	1	1		29	1	1
98	0	1		88	0	1		36	1	1		37	1	0
98	0	1		88	0	0		88	0	1		3	1	1
98	0	1		85	0	1		87	0	1		56	1	1
98	0	1		82	0	1		87	0	1		33	1	1
98	0	1		87	0	1		21	1	1		7	1	0
98	0	1		86	0	1		85	0	1		1	1	1
96	0	1		88	0	0		32	1	1		45	1	1
94	0	1		15	1	1		30	1	1		23	1	0
93	0	1		86	0	0		40	1	1		22	1	1
93	0	1		85	0	1		35	1	1		66	1	1
92	0	1		104	0	1		36	1	1		9	1	1
92	0	1		12	1	0		57	1	1		70	1	1
91	0	1		103	0	1		27	1	1		37	1	1
91	0	1		102	0	1		13	1	1		17	1	1
91	0	1		102	0	1		36	1	1		13	1	1
88	0	1		16	1	1		10	1	1		66	1	0
85	0	1		27	1	1		50	1	1		7	1	1
82	0	1		101	0	1		8	1	1		10	1	1
87	0	1		11	1	1		56	1	1		16	1	1
86	0	1		12	1	0		41	1	1		32	1	0
23	1	1		100	0	1		98	0	1		5	1	1
85	0	1		99	0	1		49	1	1		69	1	0
104	0	1		97	0	0		22	1	1		31	1	1
103	0	1		47	1	1		66	1	1		4	1	0
102	0	1		35	1	1		11	1	1		10	1	1
102	0	1		35	1	0		70	1	1		11	1	0
19	1	1		34	1	1		44	1	1		16	1	1
36	1	1		16	1	1		27	1	1		3	1	0
101	0	1		92	0	1		94	0	1		18	1	1
20	1	1		92	0	0		8	1	1		27	1	1
100	0	1		35	1	1		45	1	1		22	1	0
99	0	1		24	1	0		26	1	1		27	1	0
53	1	1		50	1	1		9	1	1		7	1	0
35	1	1		91	0	1		37	1	1		11	1	1
42	1	1		63	1	0		29	1	1		20	1	1
35	1	1		91	0	1		21	1	1		89	0	0
92	0	1		55	1	1		18	1	1		32	1	1
91	0	1		21	1	0		29	1	1		69	1	1
50	1	1		3	1	0		17	1	1		10	1	1
91	0	1		14	1	1		27	1	1		11	1	1
91	0	1		26	1	1		40	1	1		24	1	1
59	1	1		6	1	0		69	1	1		7	1	0
16	1	1		1	1	1		15	1	1		5	1	1
29	1	1		3	1	0		48	1	1		42	1	1
2	1	1		7	1	0		35	1	1		59	1	0
19	1	1		8	1	1		10	1	1		44	1	1
57	1	1		57	1	1		45	1	1		7	1	0
85	0	1		85	0	1		51	1	1		1	1	1
21	1	1		16	1	1		2	1	1		20	1	0
								7	1	1		6	1	1
								39	1	1		39	1	1
								7	1	1		4	1	1
Total cohort
Low PSGC								High PSGC
OS	OSstatus	Che		DFS	DFSstatus	Che		OS	OSstatus	Che		DFS	DFSstatus	Che
9	1	0		5	1	0		34	1	0		33	1	0
83	0	0		83	0	1		62	1	0		62	1	0
77	0	0		83	0	0		79	0	0		53	1	1
76	0	0		81	0	1		13	1	0		81	0	1
70	0	0		81	0	1		72	0	0		79	0	0
70	0	0		80	0	1		72	0	0		13	1	1
69	0	0		78	0	1		69	0	0		76	0	1
57	1	0		77	0	0		20	1	0		76	0	1
68	0	0		76	0	0		62	0	0		77	0	1
63	0	0		76	0	1		61	0	0		13	1	0
105	0	0		76	0	1		61	0	0		26	1	1
105	0	0		76	0	1		105	0	0		45	1	1
102	0	0		75	0	1		70	1	0		56	1	1
24	1	0		34	1	1		13	1	0		72	0	0
35	1	0		74	0	1		34	1	0		71	0	1
97	0	0		74	0	1		16	1	0		71	0	1
96	0	0		74	0	1		23	1	0		72	0	0
92	0	0		74	0	1		21	1	0		67	1	1
92	0	0		72	0	1		21	1	0		70	0	1
92	0	0		71	0	1		9	1	0		7	1	1
91	0	0		71	0	1		3	1	0		69	0	0
37	1	0		70	0	0		33	1	0		6	1	0
88	0	0		6	1	1		11	1	0		4	1	1
88	0	0		70	0	0		19	1	0		68	0	1
86	0	0		70	0	1		20	1	0		65	0	1
20	1	0		70	0	1		1	1	0		65	0	1
81	0	0		69	0	0		72	0	0		35	1	1
1	1	0		56	1	0		13	1	0		64	0	1
77	0	0		68	0	0		58	1	0		14	1	1
50	1	0		66	0	1		44	1	0		62	0	1
76	0	0		66	0	1		6	1	0		62	0	0
14	1	0		66	0	1		20	1	0		62	0	1
75	0	0		65	0	1		7	1	0		61	0	0
32	1	0		64	0	1		19	1	0		61	0	0
20	1	0		64	0	1		34	1	0		61	0	1
7	1	0		63	0	0		16	1	0		50	1	1
69	0	0		62	0	1		49	1	0		46	1	1
27	1	0		61	0	1		102	0	0		16	1	1
19	1	0		61	0	1		15	1	0		105	0	0
12	1	0		107	0	1		34	1	0		11	1	1
97	0	0		108	0	1		100	0	0		63	1	0
35	1	0		105	0	0		13	1	0		97	1	1
92	0	0		105	0	1		37	1	0		8	1	1
38	1	0		105	0	0		9	1	0		8	1	0
63	1	0		105	0	1		30	1	0		23	1	1
48	1	0		104	0	1		66	1	0		30	1	1
6	1	0		104	0	1		32	1	0		26	1	1
8	1	0		104	0	1		92	0	0		88	0	1
6	1	0		102	0	1		7	1	0		87	0	1
7	1	0		102	0	1		19	1	0		87	0	1
83	0	1		102	0	0		6	1	0		19	1	1
81	0	1		102	0	1		27	1	0		85	0	1
81	0	1		100	0	1		35	1	0		20	1	0
80	0	1		98	0	1		8	1	0		13	1	0
78	0	1		19	1	0		89	0	0		51	1	1
76	0	1		98	0	1		10	1	0		10	1	0
76	0	1		98	0	1		59	1	0		16	1	1
76	0	1		98	0	1		13	1	0		2	1	1
75	0	1		98	0	1		24	1	0		7	1	1
34	1	1		98	0	1		53	1	1		13	1	1
74	0	1		28	1	0		81	0	1		46	1	1
74	0	1		97	0	0		27	1	1		12	1	1
74	0	1		96	0	0		76	0	1		21	1	0
74	0	1		96	0	1		76	0	1		82	0	1
72	0	1		94	0	1		77	0	1		19	1	0
71	0	1		93	0	1		30	1	1		22	1	1
71	0	1		93	0	1		54	1	1		57	1	1
70	1	1		92	0	1		56	1	1		15	1	1
70	0	1		92	0	0		71	0	1		16	1	1
70	0	1		92	0	0		71	0	1		4	1	0
66	0	1		92	0	1		71	0	1		1	1	0
66	0	1		92	0	0		70	0	1		28	1	0
66	0	1		91	0	0		8	1	1		11	1	0
65	0	1		91	0	1		68	0	1		40	1	1
64	0	1		91	0	1		68	0	1		79	0	1
64	0	1		7	1	0		65	0	1		50	1	1
62	0	1		91	0	1		65	0	1		78	0	1
61	0	1		88	0	1		35	1	1		17	1	1
61	0	1		88	0	0		64	0	1		16	1	1
107	0	1		85	0	1		16	1	1		2	1	1
108	0	1		82	0	1		62	0	1		16	1	1
105	0	1		87	0	1		62	0	1		42	1	1
105	0	1		86	0	1		61	0	1		16	1	0
104	0	1		88	0	0		54	1	1		16	1	1
104	0	1		15	1	1		67	1	1		77	0	1
104	0	1		86	0	0		17	1	1		15	1	1
102	0	1		85	0	1		14	1	1		76	0	1
102	0	1		20	1	0		97	1	1		6	1	1
102	0	1		1	1	1		11	1	1		76	0	1
100	0	1		83	0	1		30	1	1		77	0	1
98	0	1		82	0	1		32	1	1		75	0	1
98	0	1		81	0	0		36	1	1		34	1	1
98	0	1		81	0	1		88	0	1		20	1	1
98	0	1		47	1	1		87	0	1		71	1	1
98	0	1		78	0	1		87	0	1		58	1	1
98	0	1		1	1	0		21	1	1		50	1	1
96	0	1		77	0	0		85	0	1		2	1	1
94	0	1		77	0	1		51	1	1		20	1	0
93	0	1		49	1	0		18	1	1		10	1	1
93	0	1		76	0	0		2	1	1		1	1	0
92	0	1		75	0	1		9	1	1		71	0	1
92	0	1		11	1	0		21	1	1		72	0	0
91	0	1		75	0	1		83	0	1		11	1	1
91	0	1		75	0	0		14	1	1		13	1	1
91	0	1		11	1	1		82	0	1		19	1	1
88	0	1		74	0	1		45	1	1		9	1	1
85	0	1		12	1	0		57	1	1		12	1	1
82	0	1		16	1	0		29	1	1		14	1	1
87	0	1		10	1	1		24	1	1		30	1	1
86	0	1		7	1	1		42	1	1		37	1	1
23	1	1		18	1	1		79	0	1		27	1	1
85	0	1		71	0	1		50	1	1		6	1	1
50	1	1		5	1	0		78	0	1		19	1	1
83	0	1		72	0	1		17	1	1		8	1	1
82	0	1		71	0	1		16	1	1		13	1	0
81	0	1		70	0	1		16	1	1		31	1	1
79	0	1		69	0	1		21	1	1		5	1	1
78	0	1		69	0	0		43	1	1		26	1	1
77	0	1		22	1	1		16	1	1		22	1	1
75	0	1		41	1	1		77	0	1		18	1	1
75	0	1		3	1	1		15	1	1		9	1	1
11	1	1		66	0	1		76	0	1		66	0	1
74	0	1		65	0	1		9	1	1		11	1	1
10	1	1		64	0	1		76	0	1		65	0	1
10	1	1		63	0	1		77	0	1		37	1	1
69	1	1		21	1	0		75	0	1		43	1	0
71	0	1		62	0	1		34	1	1		23	1	1
72	0	1		61	0	1		30	1	1		65	0	1
71	0	1		104	0	1		74	0	1		44	1	0
70	0	1		12	1	0		60	1	1		64	0	1
69	0	1		103	0	1		51	1	1		4	1	1
25	1	1		102	0	1		3	1	1		6	1	0
50	1	1		102	0	1		14	1	1		14	1	0
32	1	1		16	1	1		71	0	1		3	1	0
66	0	1		27	1	1		22	1	1		6	1	1
65	0	1		101	0	1		16	1	1		9	1	1
64	0	1		11	1	1		36	1	1		15	1	1
63	0	1		12	1	0		11	1	1		23	1	1
62	0	1		100	0	1		17	1	1		22	1	1
61	0	1		99	0	1		23	1	1		37	1	1
104	0	1		97	0	0		32	1	1		32	1	1
103	0	1		47	1	1		50	1	1		30	1	1
102	0	1		35	1	1		44	1	1		41	1	1
102	0	1		35	1	0		6	1	1		21	1	1
19	1	1		34	1	1		19	1	1		19	1	0
36	1	1		16	1	1		12	1	1		22	1	0
101	0	1		92	0	1		67	0	1		14	1	0
20	1	1		92	0	0		5	1	1		49	1	0
100	0	1		35	1	1		30	1	1		7	1	1
99	0	1		24	1	0		22	1	1		10	1	1
53	1	1		50	1	1		18	1	1		102	0	0
35	1	1		91	0	1		17	1	1		7	1	1
42	1	1		63	1	0		66	0	1		9	1	0
35	1	1		91	0	1		11	1	1		34	1	0
92	0	1		55	1	1		65	0	1		100	0	0
91	0	1		21	1	0		37	1	1		9	1	0
50	1	1		3	1	0		40	1	1		29	1	1
91	0	1		14	1	1		65	0	1		37	1	0
91	0	1		26	1	1		64	0	1		3	1	1
59	1	1		6	1	0		14	1	1		56	1	1
16	1	1		1	1	1		8	1	1		33	1	1
29	1	1		3	1	0		9	1	1		7	1	0
2	1	1		7	1	0		24	1	1		1	1	1
19	1	1		8	1	1		32	1	1		45	1	1
57	1	1		57	1	1		30	1	1		23	1	0
85	0	1		85	0	1		40	1	1		22	1	1
21	1	1		16	1	1		35	1	1		66	1	1
								36	1	1		9	1	1
								57	1	1		70	1	1
								27	1	1		37	1	1
								13	1	1		17	1	1
								36	1	1		13	1	1
								10	1	1		66	1	0
								50	1	1		7	1	1
								8	1	1		10	1	1
								56	1	1		16	1	1
								41	1	1		32	1	0
								98	0	1		5	1	1
								49	1	1		69	1	0
								22	1	1		31	1	1
								66	1	1		4	1	0
								11	1	1		10	1	1
								70	1	1		11	1	0
								44	1	1		16	1	1
								27	1	1		3	1	0
								94	0	1		18	1	1
								8	1	1		27	1	1
								45	1	1		22	1	0
								26	1	1		27	1	0
								9	1	1		7	1	0
								37	1	1		11	1	1
								29	1	1		20	1	1
								21	1	1		89	0	0
								18	1	1		32	1	1
								29	1	1		69	1	1
								17	1	1		10	1	1
								27	1	1		11	1	1
								40	1	1		24	1	1
								69	1	1		7	1	0
								15	1	1		5	1	1
								48	1	1		42	1	1
								35	1	1		59	1	0
								10	1	1		44	1	1
								45	1	1		7	1	0
								51	1	1		1	1	1
								2	1	1		20	1	0
								7	1	1		6	1	1
								39	1	1		39	1	1
								7	1	1		4	1	1

## Sheet: Supplementary Figure 1
Training cohort						Validation cohort
OS	OSstatus		DFS	DFSstatus		OS	OSstatus		DFS	DFSstatus
34	1		84	0		12	1		107	0
84	0		84	0		54	1		108	0
16	1		83	0		107	0		105	0
51	1		83	0		67	1		105	0
23	1		83	0		17	1		105	0
84	0		82	0		108	0		105	0
9	1		82	0		15	1		105	0
20	1		82	0		32	1		105	0
18	1		81	0		30	1		104	0
2	1		81	0		40	1		104	0
9	1		81	0		35	1		104	0
21	1		81	0		105	0		104	0
83	0		81	0		36	1		103	0
83	0		81	0		57	1		102	0
50	1		81	0		105	0		102	0
14	1		81	0		105	0		102	0
21	1		80	0		27	1		102	0
83	0		79	0		19	1		102	0
10	1		79	0		105	0		102	0
83	0		78	0		105	0		102	0
62	1		78	0		105	0		102	0
82	0		78	0		14	1		101	0
82	0		78	0		34	1		102	0
40	1		77	0		104	0		102	0
21	1		77	0		19	1		100	0
45	1		77	0		104	0		100	0
57	1		77	0		7	1		100	0
29	1		77	0		16	1		100	0
53	1		77	0		49	1		98	0
82	0		76	0		17	1		99	0
24	1		76	0		70	1		98	0
81	0		76	0		104	0		98	0
81	0		76	0		19	1		98	0
81	0		76	0		104	0		97	0
9	1		76	0		103	0		98	0
3	1		76	0		13	1		98	0
81	0		76	0		36	1		97	0
81	0		76	0		62	1		97	0
81	0		77	0		102	0		97	0
33	1		76	0		102	0		96	0
19	1		76	0		102	0		96	0
11	1		76	0		102	0		95	0
42	1		76	0		102	0		93	0
81	0		77	0		19	1		94	0
81	0		75	0		102	0		93	0
80	0		75	0		102	0		93	0
79	0		75	0		102	0		93	0
51	1		76	0		97	1		92	0
50	1		75	0		10	1		92	0
79	0		75	0		15	1		92	0
79	0		74	0		11	1		92	0
78	0		70	0		53	1		92	0
78	0		75	0		34	1		92	0
17	1		74	0		13	1		92	0
27	1		74	0		36	1		91	0
78	0		74	0		101	0		91	0
1	1		74	0		102	0		91	0
16	1		74	0		20	1		91	0
78	0		74	0		1	1		91	0
16	1		74	0		102	0		91	0
36	1		74	0		12	1		91	0
77	0		73	0		100	0		91	0
77	0		72	0		100	0		91	0
77	0		72	0		100	0		89	0
21	1		72	0		13	1		88	0
43	1		72	0		50	1		88	0
19	1		72	0		100	0		88	0
77	0		71	0		98	0		85	0
16	1		71	0		37	1		82	0
19	1		71	0		8	1		87	0
50	1		71	0		99	0		87	0
77	0		71	0		56	1		87	0
77	0		71	0		41	1		87	0
76	0		71	0		9	1		87	0
15	1		72	0		24	1		87	0
76	0		72	0		98	0		86	0
9	1		71	0		98	0		88	0
76	0		72	0		98	0		86	0
76	0		71	0		98	0		86	0
76	0		71	0		97	0		86	0
76	0		70	0		98	0		85	0
76	0		70	0		53	1		85	0
76	0		70	0		98	0		85	0
76	0		70	0		30	1		85	0
77	0		70	0		49	1		85	0
13	1		70	0		30	1		85	0
76	0		70	0		22	1		85	0
76	0		70	0		35	1		84	0
76	0		70	0		7	1		3	1
76	0		69	0		97	0		50	1
77	0		69	0		97	0		46	1
75	0		69	0		66	1		16	1
75	0		69	0		35	1		1	1
51	1		69	0		11	1		23	1
75	0		68	0		97	0		22	1
14	1		68	0		96	0		37	1
44	1		68	0		4	1		32	1
34	1		68	0		35	1		30	1
76	0		68	0		96	0		41	1
34	1		68	0		70	1		21	1
75	0		66	0		95	0		19	1
75	0		66	0		42	1		11	1
30	1		67	0		44	1		22	1
74	0		67	0		27	1		11	1
70	0		66	0		94	0		1	1
75	0		67	0		66	1		14	1
74	0		65	0		8	1		49	1
74	0		65	0		45	1		5	1
74	0		66	0		35	1		63	1
74	0		66	0		93	0		12	1
74	0		66	0		94	0		7	1
74	0		65	0		26	1		10	1
74	0		65	0		32	1		62	1
11	1		65	0		93	0		16	1
37	1		65	0		93	0		97	1
30	1		64	0		93	0		7	1
74	0		64	0		9	1		9	1
32	1		65	0		92	0		8	1
20	1		64	0		92	0		53	1
54	1		64	0		92	0		34	1
74	0		64	0		13	1		8	1
73	0		64	0		92	0		27	1
10	1		64	0		92	0		11	1
60	1		64	0		92	0		1	1
10	1		63	0		92	0		12	1
56	1		63	0		92	0		9	1
51	1		63	0		37	1		29	1
72	0		63	0		33	1		37	1
72	0		62	0		91	0		3	1
72	0		62	0		91	0		56	1
3	1		62	0		91	0		33	1
20	1		62	0		38	1		7	1
72	0		62	0		91	0		19	1
72	0		62	0		7	1		1	1
72	0		61	0		50	1		47	1
69	1		61	0		91	0		23	1
14	1		61	0		61	1		45	1
71	0		61	0		29	1		23	1
71	0		61	0		19	1		22	1
71	0		61	0		91	0		28	1
71	0		61	0		91	0		1	1
71	0		61	0		37	1		66	1
1	1		33	1		63	1		35	1
71	0		13	1		91	0		9	1
7	1		51	1		91	0		1	1
71	0		10	1		59	1		35	1
71	0		5	1		48	1		70	1
72	0		20	1		15	1		34	1
72	0		16	1		91	0		37	1
71	0		2	1		21	1		17	1
72	0		7	1		6	1		13	1
71	0		13	1		6	1		66	1
71	0		46	1		18	1		7	1
71	0		1	1		32	1		10	1
22	1		12	1		29	1		16	1
16	1		21	1		27	1		16	1
36	1		7	1		35	1		32	1
8	1		62	1		8	1		5	1
11	1		40	1		17	1		12	1
17	1		19	1		27	1		69	1
70	0		22	1		89	0		31	1
23	1		57	1		40	1		33	1
14	1		15	1		69	1		35	1
70	0		53	1		15	1		24	1
70	0		16	1		48	1		4	1
70	1		4	1		70	1		50	1
70	1		1	1		16	1		61	1
70	0		28	1		29	1		10	1
40	1		13	1		36	1		11	1
70	0		11	1		35	1		7	1
70	0		40	1		10	1		63	1
70	0		24	1		10	1		55	1
70	0		50	1		88	0		21	1
70	0		47	1		88	0		6	1
32	1		17	1		88	0		16	1
69	0		13	1		85	0		3	1
50	1		1	1		8	1		3	1
8	1		16	1		82	0		18	1
69	0		2	1		45	1		30	1
44	1		20	1		59	1		27	1
6	1		16	1		87	0		22	1
69	0		42	1		87	0		27	1
19	1		16	1		51	1		7	1
69	0		16	1		87	0		11	1
69	0		13	1		13	1		20	1
20	1		49	1		87	0		32	1
68	0		15	1		87	0		69	1
25	1		6	1		2	1		10	1
50	1		13	1		87	0		11	1
57	1		46	1		86	0		43	1
68	0		11	1		6	1		14	1
12	1		39	1		88	0		26	1
68	0		34	1		7	1		26	1
68	0		34	1		23	1		24	1
13	1		26	1		86	0		7	1
68	0		11	1		19	1		5	1
68	0		29	1		86	0		6	1
68	0		20	1		21	1		42	1
67	0		12	1		86	0		59	1
5	1		16	1		57	1		44	1
30	1		45	1		2	1		7	1
22	1		71	1		24	1		1	1
18	1		10	1		85	0		3	1
66	0		58	1		85	0		7	1
17	1		7	1		85	0		15	1
66	0		56	1		7	1		8	1
67	0		50	1		85	0		19	1
67	0		58	1		85	0		57	1
66	0		2	1		85	0		1	1
67	0		20	1		21	1		20	1
65	0		18	1		85	0		6	1
32	1		10	1		18	1		16	1
65	0		11	1		34	1		10	1
66	0		1	1		39	1		20	1
66	0		5	1		7	1		39	1
66	0		67	1		84	0		4	1
11	1		11	1
65	0		13	1
65	0		19	1
37	1		5	1
65	0		9	1
35	1		12	1
65	0		14	1
64	0		10	1
64	0		6	1
58	1		64	1
40	1		33	1
65	0		30	1
44	1		37	1
49	1		7	1
64	0		27	1
59	1		6	1
64	0		19	1
64	0		6	1
64	0		4	1
64	0		22	1
64	0		41	1
63	0		56	1
63	0		8	1
14	1		13	1
6	1		31	1
63	0		5	1
63	0		26	1
27	1		22	1
16	1		18	1
20	1		9	1
62	0		3	1
7	1		11	1
62	0		37	1
62	0		35	1
8	1		43	1
62	0		23	1
62	0		44	1
62	0		43	1
9	1		59	1
61	0		4	1
61	0		6	1
61	0		21	1
61	0		14	1
61	0		14	1
24	1		3	1
61	0		6	1
61	0		9	1
61	0		15	1

## Sheet: Supplementary Figure 2
Correlation_Correlation_Eosin_Hematoxylin	Correlation_Costes_Eosin_Hematoxylin	Correlation_Costes_Hematoxylin_Eosin	Correlation_Manders_Eosin_Hematoxylin	Correlation_Manders_Hematoxylin_Eosin	Correlation_Overlap_Eosin_Hematoxylin	Correlation_RWC_Eosin_Hematoxylin	Correlation_RWC_Hematoxylin_Eosin	Correlation_Slope_Eosin_Hematoxylin	Granularity_10_Eosin	Granularity_10_HEGray	Granularity_10_Hematoxylin	Granularity_11_Eosin	Granularity_11_HEGray	Granularity_11_Hematoxylin	Granularity_12_Eosin	Granularity_12_HEGray	Granularity_12_Hematoxylin	Granularity_13_Eosin	Granularity_13_HEGray	Granularity_13_Hematoxylin	Granularity_14_Eosin	Granularity_14_HEGray	Granularity_14_Hematoxylin	Granularity_15_Eosin	Granularity_15_HEGray	Granularity_15_Hematoxylin	Granularity_16_Eosin	Granularity_16_HEGray	Granularity_16_Hematoxylin	Granularity_1_Eosin	Granularity_1_HEGray	Granularity_1_Hematoxylin	Granularity_2_Eosin	Granularity_2_HEGray	Granularity_2_Hematoxylin	Granularity_3_Eosin	Granularity_3_HEGray	Granularity_3_Hematoxylin	Granularity_4_Eosin	Granularity_4_HEGray	Granularity_4_Hematoxylin	Granularity_5_Eosin	Granularity_5_HEGray	Granularity_5_Hematoxylin	Granularity_6_Eosin	Granularity_6_HEGray	Granularity_6_Hematoxylin	Granularity_7_Eosin	Granularity_7_HEGray
0.571755	0.949923	0.844623	0.990461	0.841647	0.936549	0.802765	0.779857	1.07278	5.89026	5.09327	4.91842	4.14514	8.13192	4.51507	6.93827	4.35946	1.95659	5.62033	1.38474	5.08723	5.93726	2.63318	2.19709	3.37061	2.43294	2.64985	5.28753	2.88057	3.36405	11.2084	8.75273	8.13242	8.16771	8.20948	11.6599	5.52474	5.31722	7.0651	3.45269	3.06772	4.33522	2.75934	2.96497	3.22521	2.29793	4.67677	5.9635	5.58565	8.12301
0.619403	0.925643	0.834332	0.99085	0.75151	0.933803	0.812677	0.714989	1.26456	5.40635	8.24869	4.94571	6.74306	2.28346	2.37359	2.37017	4.76961	4.68969	3.66055	10.0747	2.37304	6.4437	5.67517	3.05249	2.60748	5.24289	0.795449	1.49196	4.14448	1.21317	13.296	4.81476	10.9101	9.82182	4.52348	14.8433	6.53413	3.81164	8.45691	4.00642	2.88804	4.59483	2.71661	1.97406	3.34808	1.96249	3.85559	3.69943	4.34289	3.37979
0.570694	0.968295	0.899403	0.965103	0.923358	0.918647	0.758386	0.425006	1.01664	5.60238	6.13957	6.43331	4.11095	5.02666	4.98446	5.85122	2.88451	1.88388	4.65731	2.73703	2.36806	1.84303	4.81542	3.92527	3.10476	10.3012	3.88429	2.82563	1.6644	1.75226	9.58129	6.76138	9.8726	7.41109	5.9271	12.5298	5.04366	4.25656	8.67986	3.03636	2.55563	4.82392	2.13446	2.63313	2.58332	3.42512	3.18445	5.82127	5.02246	2.06615
0.683606	0.933914	0.86969	0.974195	0.815271	0.944119	0.805768	0.677904	1.52904	8.25434	3.2867	2.53042	4.93189	8.93364	2.37507	2.51094	4.9882	2.51219	3.29184	5.70882	2.39297	2.92979	5.11016	1.15277	2.30384	5.67552	1.78621	2.59354	5.10262	0.958042	13.2297	6.16435	13.9863	9.54447	5.35056	15.0307	5.79071	3.4134	7.9192	3.45711	2.10711	4.40511	2.79808	1.39823	4.66737	5.20654	2.8834	9.91464	6.19678	3.97298
0.747018	0.959167	0.880057	0.991925	0.700406	0.936519	0.820633	0.577248	1.22205	4.47811	2.04245	6.065	5.26236	1.60941	3.8293	4.15186	2.036	4.00324	2.71742	4.44026	3.43076	4.48287	4.118	2.8056	0.837247	3.22895	2.49804	0.770511	4.92535	5.15013	9.7342	3.37599	8.23543	8.88729	3.10108	9.43833	7.22431	2.81397	7.2848	5.55962	2.55624	5.28978	4.34365	2.22538	4.26355	2.93324	2.1102	2.04113	3.61983	2.31178
0.688633	0.962612	0.908523	0.995207	0.7642	0.933644	0.810113	0.609819	1.31656	7.33172	1.34461	8.83367	2.31606	0.869696	9.03142	6.08547	0.38784	4.27049	6.60359	0.201119	3.17265	3.8855	0.964518	2.50981	2.05797	0.8517	2.48104	1.2007	1.04748	3.17048	10.2435	4.98404	5.9683	7.92806	4.13162	7.09916	5.58167	3.2487	4.90861	4.21317	2.26723	3.77185	4.28146	1.53308	3.54006	5.79583	1.84509	4.47767	6.08171	1.37699
0.643746	0.979864	0.932186	0.984663	0.894807	0.919208	0.775979	0.685964	1.24564	5.65239	3.0419	5.8622	2.38704	3.41758	7.34679	8.31294	3.51399	6.87706	3.64318	2.65584	3.23151	4.82816	5.04067	6.59453	2.67908	2.58062	3.04932	2.12758	2.20553	3.16163	8.228	5.07613	5.18602	6.49818	4.37516	6.22207	4.86107	4.248	4.37767	3.92994	4.47617	3.50015	3.45374	3.79096	2.86199	3.37779	2.66418	3.17061	5.94769	2.91741
0.62281	0.959464	0.882527	0.988264	0.83683	0.937024	0.797663	0.673327	1.18805	4.52127	1.03186	12.6807	5.25197	3.5402	5.41905	6.21968	2.93617	5.89789	6.79589	2.3764	2.13498	1.71555	3.17735	3.16632	3.88392	5.35583	3.21473	2.30687	3.67697	0.70807	9.90962	6.64393	7.91955	7.41794	6.13196	8.21304	4.93371	4.37521	5.11631	3.86769	2.75583	3.64096	3.46605	2.75431	2.55837	3.57608	1.65978	3.84699	2.88656	1.3513
0.630472	0.954423	0.918471	0.926921	0.952036	0.903789	0.719356	0.539743	1.02246	2.91039	6.88685	2.60101	5.84889	8.43084	2.69801	4.17746	9.84009	1.71503	9.10389	7.52974	3.2162	4.64653	4.78463	1.88073	1.45871	3.7007	1.23014	6.64714	3.92964	1.26144	9.00553	3.60904	12.8996	7.79903	3.3167	17.0574	6.237	3.28983	10.0654	4.49794	2.93885	6.00316	3.14279	2.34205	4.10752	4.72363	2.37256	2.55975	4.5275	3.17066
0.532972	0.981512	0.91568	0.94823	0.938673	0.89894	0.721601	0.524715	0.902977	8.56824	6.45792	1.78163	4.92949	6.05064	4.81214	2.73947	5.39653	0.871842	5.61642	8.26374	2.7108	8.35922	3.3285	1.36079	1.40913	0.585317	2.01283	3.19141	2.92282	2.06549	9.19409	5.17582	17.4234	6.5085	5.01911	14.1326	3.90084	4.00085	7.04152	2.72443	2.41525	3.22879	2.11519	1.66168	3.24868	2.816	3.21698	4.47856	4.8342	3.39361
0.428077	0.913143	0.796974	0.959802	0.92862	0.911463	0.718849	0.700789	0.667424	4.12031	2.84957	8.27157	4.47574	8.19394	4.50967	2.76197	6.00299	2.577	3.87012	2.58987	1.22634	4.2983	2.44998	2.60344	2.07952	3.3333	2.58326	4.91769	3.45683	2.45222	8.58695	9.17234	11.2452	6.2909	7.30601	9.70764	4.29647	4.27604	5.57878	3.94839	2.21606	3.17967	2.88996	1.32452	2.68186	4.56255	3.21938	5.15801	6.59069	3.54817
0.444932	0.874557	0.871195	0.625017	0.964507	0.833244	0.458036	0.704965	0.633236	3.49031	3.92964	3.14949	3.94996	4.34562	2.19337	3.31247	2.64434	1.18047	5.07473	5.58345	2.49798	2.42605	3.06068	2.07436	2.93015	4.92071	1.02229	3.33797	3.47272	1.94501	10.1196	2.6534	19.6593	8.82119	2.98183	18.535	5.39478	2.79054	9.51425	3.43606	1.69635	4.36277	4.65915	1.0844	3.60641	5.36099	1.13465	3.01231	5.64864	2.68673
0.740481	0.949956	0.912376	0.953896	0.890812	0.921863	0.765704	0.71316	0.99005	3.3917	5.2449	5.81015	4.55418	4.06742	3.16405	4.94421	4.54178	3.2943	3.80619	10.4191	1.27575	0.900015	5.39152	1.44744	1.26144	4.23201	2.39892	1.84435	5.20171	2.13697	8.97085	2.43354	12.0119	10.0798	2.20624	16.0552	10.7881	2.16772	10.5473	8.52738	1.78512	5.64185	6.05191	1.59038	3.14778	4.58121	1.25228	2.31541	3.33485	0.974114
0.533671	0.930656	0.844665	0.985828	0.868166	0.926699	0.784021	0.68575	0.908959	5.70157	3.99196	4.4701	5.99381	2.15687	4.98506	5.08648	2.61333	1.85597	3.54659	7.3685	3.28042	5.82635	2.22329	1.36578	2.22834	7.87638	0.962277	1.52956	5.17559	2.51518	10.0841	8.8172	9.44783	6.9303	7.80815	13.3222	4.58449	5.20047	7.05123	2.82391	2.40525	3.70546	2.89204	1.44037	2.75088	3.81619	3.023	2.46617	2.91788	3.57488
0.660499	0.909678	0.926045	0.886881	0.944117	0.887039	0.679489	0.718044	0.832532	6.67541	2.02015	3.56521	6.51306	0.9223	2.15068	4.40418	2.24869	3.48828	2.627	3.55339	0.916145	2.40959	5.82536	1.66257	2.39825	3.81946	0.851021	1.45592	4.2646	2.58893	10.793	2.41382	14.6811	9.63952	1.96401	17.5797	7.89911	1.77987	10.7667	6.45803	1.63332	5.5014	5.11349	1.31748	4.02309	3.65345	1.20304	2.92007	4.31178	1.47899
0.157593	0.601925	0.722442	0.954839	0.971507	0.887032	0.659837	0.696052	0.390162	4.57726	1.31026	1.1009	3.81885	1.56313	3.35128	2.91105	5.79782	2.38711	3.33421	5.99695	2.4552	1.87186	5.04778	3.50838	6.40047	2.75179	1.86396	5.82485	2.58905	1.26873	7.98659	4.68201	15.711	4.89429	3.29674	12.6486	2.75535	1.58637	6.18047	1.51742	1.04564	3.06577	1.58897	0.856316	2.27768	4.91969	0.821444	1.20896	1.37361	0.674541
0.523295	0.88718	0.701395	0.998861	0.511921	0.945802	0.832625	0.424296	1.52429	5.08369	12.8539	6.68447	6.56745	11.903	2.49777	5.63112	7.71776	2.10761	4.52061	5.58573	1.44805	4.36208	4.56258	0.929895	2.18885	4.22888	2.20382	2.83612	2.29763	0.553808	15.6912	4.37858	6.41506	12.4387	3.63404	15.8939	8.2682	3.51107	12.5951	5.09086	3.1496	8.00081	3.90422	2.44389	5.53461	3.73329	2.66596	5.48307	3.90203	2.17428
0.56288	0.976494	0.933482	0.929942	0.960704	0.88914	0.699539	0.715621	0.89905	7.30299	2.13279	5.16756	3.42001	4.80933	1.40378	8.46999	3.81052	2.41016	4.96147	7.35434	2.21854	1.89267	6.08655	3.37209	3.76641	8.24309	1.41426	3.02863	6.99305	3.25512	7.20299	3.67034	9.53889	6.08868	3.07959	10.1927	4.97576	3.21936	7.08921	3.02164	2.91197	5.50662	2.82594	2.46003	5.05853	1.95262	2.09611	4.94638	2.84824	2.32279
0.464263	1	0.984977	0.798913	0.995629	0.881459	0.591411	0.759116	0.803684	1.13317	2.30187	0.990793	2.36605	3.90823	2.51515	1.01461	2.37483	2.21827	4.383	4.26016	3.14215	1.78234	0.768869	2.08277	1.80828	5.18966	2.52412	2.09018	3.8826	1.64087	5.205	4.77495	13.694	3.60756	4.08036	15.0969	2.51564	2.6008	8.17159	1.79223	1.64107	4.56409	1.41662	1.35976	3.3048	1.08054	1.91107	3.42194	1.40067	1.61822
0.593213	0.922023	0.898068	0.879203	0.944795	0.8798	0.665616	0.717461	0.837515	4.6505	0.821301	3.13326	6.77561	2.28882	3.01642	2.85352	3.39556	1.82966	3.78992	0.339177	1.26638	5.31435	0.231436	2.34016	5.99295	2.08645	1.15863	1.33618	6.08339	2.79145	9.51362	2.72819	17.2993	7.93129	2.46055	16.0218	5.84729	2.42709	8.95829	4.26564	2.04002	4.66369	4.03772	1.87567	3.15028	4.59059	1.63646	2.25169	4.96447	1.52436
0.617821	0.942777	0.877486	0.979428	0.892712	0.935545	0.78954	0.718216	0.980576	5.03857	3.49302	4.48768	4.00468	8.24135	4.04663	3.82184	6.5866	5.01725	1.53787	5.19487	1.2289	1.37123	4.70338	2.09453	3.58201	7.70264	1.86543	5.27669	1.47876	2.67469	9.36476	6.81066	9.39634	7.11824	5.73553	10.6098	5.10116	3.79529	7.9052	3.62625	2.49637	5.71368	2.97715	2.07053	3.48205	2.80864	3.93238	2.84789	4.27542	3.38476
0.622932	0.944709	0.871664	0.978223	0.889752	0.938302	0.80114	0.722335	1.00935	5.66135	4.80107	4.24418	2.35415	6.26023	3.97017	5.00848	7.8486	1.61652	3.75469	2.126	1.96692	3.44203	2.27655	1.73611	2.7766	2.115	2.52111	1.86496	1.62331	0.41126	11.3185	8.77788	9.58553	9.82588	8.29507	12.5506	6.18752	5.95738	6.93343	3.41444	3.15461	3.93227	4.01936	3.16017	7.61448	5.97592	3.21498	11.6919	8.79346	9.75479
0.522541	0.95591	0.869912	0.962261	0.936596	0.924132	0.755871	0.740044	1.01899	2.99623	4.27135	8.57543	3.7026	4.8045	4.75965	4.47904	6.60725	2.39199	4.73105	7.58035	3.53711	4.2526	7.63147	1.6004	4.50829	4.22893	1.18664	2.64582	2.44557	1.99695	9.66611	8.8941	10.6399	6.50185	6.20638	11.4989	4.02922	3.16087	6.77209	2.6963	1.98005	4.77422	2.47316	2.26196	3.56755	2.95525	1.69012	6.73939	5.4001	3.58482
0.608293	0.989678	0.949577	0.973809	0.968109	0.923241	0.754588	0.748817	0.940376	7.21219	4.78727	2.1587	5.55608	4.39467	5.6021	4.10138	4.49128	4.35448	2.74165	5.49568	3.09135	3.49845	4.78305	5.00121	5.62217	6.77516	4.37546	0.32613	2.80658	3.2711	7.05681	5.74149	7.40043	5.84134	5.46698	8.11891	4.06253	4.82269	6.83218	2.59769	3.94739	5.08081	2.53941	2.92467	3.35427	3.68496	2.02797	3.71843	2.59072	2.10562
0.53983	0.994308	0.93986	0.985728	0.933874	0.924803	0.776216	0.730749	1.02833	5.94718	5.90536	7.04938	7.80283	7.61048	3.78567	3.8985	6.24944	3.21512	4.37028	4.48594	4.44484	3.24702	4.25925	1.97781	3.24059	2.54836	1.49515	1.44798	3.03238	1.67692	8.55879	6.32842	7.63828	7.22791	6.67401	9.49071	4.82771	6.18936	7.37412	3.09571	3.62887	4.93647	4.45354	2.98684	3.70632	4.29721	3.61583	5.89707	6.37086	6.29907
0.247095	0.878046	0.828115	0.943482	0.935398	0.875635	0.685365	0.686286	0.566733	6.55877	7.4134	4.22004	3.41235	5.03743	3.79458	5.19267	5.2153	3.59081	2.78366	4.79384	2.10936	3.87762	2.12058	0.877825	0.675922	3.6279	2.34768	4.18002	3.37506	0.518692	7.67335	5.24685	10.2603	5.81126	4.31209	16.5409	4.20005	3.00826	10.5234	2.47331	1.72429	4.90946	2.10344	1.06368	2.26347	2.91818	3.913	4.9421	10.3664	6.08617
0.680338	0.968765	0.92845	0.984457	0.902638	0.931434	0.785549	0.418736	1.15867	5.11208	1.76738	5.1561	5.57061	3.60794	1.29047	5.43148	1.37396	6.22642	5.5597	4.29265	6.45133	1.01999	2.74702	3.69711	7.19082	2.96958	1.84765	7.67326	6.28851	2.92953	9.31498	5.68598	7.98353	6.7664	4.60065	10.1505	5.08153	3.91719	7.0089	3.95548	3.14993	4.76078	3.49365	2.6516	4.60525	2.58997	2.665	4.88003	3.2205	2.73364
0.555689	0.934911	0.875232	0.94696	0.953875	0.924685	0.740608	0.442987	0.911936	6.13665	4.33337	3.87913	7.82791	8.23043	2.81676	5.06664	5.55148	3.16081	7.02919	4.69615	2.54194	2.56088	4.34691	1.83278	1.40795	4.03709	1.08534	2.57829	2.61575	1.30144	8.82975	8.92546	12.1894	6.52118	7.50506	13.5166	4.20677	4.45825	6.95595	2.32504	2.27055	3.32059	3.88666	2.38795	4.21218	5.3026	7.62741	11.2959	4.6798	6.61334
0.541209	0.941443	0.908748	0.984916	0.889957	0.912988	0.753548	0.686356	0.955813	5.27015	9.41561	3.24967	2.66109	6.12305	1.78984	3.75115	4.63417	1.42208	2.86202	2.40151	3.58475	3.37488	2.73647	1.8378	1.08984	3.19031	1.58803	3.82744	13.9579	1.71518	8.05168	4.33343	12.9789	6.26564	3.76028	14.9533	4.69165	3.05897	8.97587	2.99237	2.45603	5.345	3.28623	2.40296	4.06005	2.81444	1.90925	2.68602	3.37322	2.43341
0.532523	0.947286	0.896587	0.878668	0.962336	0.886828	0.669265	0.73859	0.791499	7.3021	5.28209	2.20027	4.65797	3.31737	0.997136	4.17088	2.94086	2.43412	4.44955	4.14717	2.24227	2.60166	4.67209	3.88834	4.90271	6.55774	1.03951	2.68134	3.11919	2.14636	7.40014	3.75368	13.2218	6.00856	3.42457	13.4241	4.53822	2.75781	8.21796	3.06912	1.86089	5.02619	3.06204	1.55711	3.77163	1.65301	1.23148	1.75844	3.764	1.23379
0.566367	0.916158	0.84062	0.979367	0.872346	0.927401	0.773008	0.688865	1.10318	4.2558	3.72224	4.94654	7.11328	5.62367	2.69966	4.59167	3.38843	3.23829	6.34928	5.6032	2.33301	5.97553	6.73151	2.59334	2.59722	5.11018	2.67214	3.7703	4.36805	1.13591	10.7622	6.13198	8.81151	9.68834	5.60906	18.3537	5.011	3.8778	11.0333	2.46272	2.51732	4.06892	2.01993	2.20168	2.91043	1.28564	5.48908	2.92468	1.82936	4.9101
0.661249	0.940466	0.883155	0.988807	0.844686	0.943364	0.811365	0.687491	1.12975	6.78126	6.55095	2.93004	4.59663	6.17222	3.08616	6.05697	3.48634	2.80855	2.05854	4.01092	1.73881	3.44181	3.87173	1.72235	1.67572	1.38956	0.765818	4.90782	2.36744	1.01874	11.4117	6.67729	8.13504	9.94055	6.04741	13.7336	7.21835	5.40151	10.061	4.87387	3.60169	6.57859	3.03615	3.20723	4.96221	4.33576	4.85077	9.68291	3.73717	8.138
0.558065	0.993578	0.927482	0.919496	0.93471	0.87764	0.682925	0.690398	1.06963	6.0685	1.99695	3.50523	3.10828	0.887708	1.1658	1.50146	0.379187	3.02713	3.28053	2.46108	1.80551	4.2959	1.363	0.785152	3.02098	2.10342	2.00816	3.91495	2.09481	1.00815	8.718	3.33439	10.3361	7.00396	2.4555	9.66011	5.11104	2.15765	6.32822	3.70606	1.70152	4.84177	3.36366	1.58809	4.66577	2.85237	1.181	3.59293	4.72386	1.07562
0.702837	0.989331	0.962479	0.9882	0.961548	0.95172	0.811644	0.791614	1.13665	3.27513	1.25597	7.86369	4.97915	5.73988	2.82948	6.17333	3.5376	6.71949	5.84819	4.82117	6.25701	3.87108	5.67821	2.28917	2.22985	2.55047	4.59199	6.07555	5.31726	1.30982	6.85651	6.75222	6.20846	4.97635	5.86812	9.22004	3.75244	4.14226	6.05502	2.74456	2.54773	3.15587	2.44717	1.81942	2.53725	2.09669	2.1882	3.12673	2.25335	2.30646
0.399133	0.924666	0.873999	0.925662	0.912531	0.87849	0.676002	0.681453	0.820828	5.03243	3.93446	1.41938	4.99034	5.3026	1.9367	1.95662	2.02183	4.21104	6.82281	6.54843	1.68745	3.36581	4.0653	2.32354	4.21106	4.23795	1.27011	2.14712	2.97101	1.3776	9.91048	3.90343	14.2658	7.04534	3.88983	14.1489	4.52173	2.59125	7.84264	2.50238	1.53967	4.72036	2.28659	1.00862	2.79579	3.17498	1.9368	3.94348	2.90221	1.39355
0.676013	0.935695	0.827313	0.993309	0.588535	0.918504	0.805533	0.481358	1.08702	4.03687	3.05192	5.89146	2.50277	4.31951	2.88711	2.73889	3.19984	3.27412	2.84507	2.61488	2.91729	2.46665	4.06397	2.86881	2.0552	3.16759	1.02381	1.96921	2.37621	2.61487	10.9791	3.80749	11.8465	10.8923	3.63238	11.6818	7.96234	3.13566	9.08858	4.77505	2.39845	3.98224	4.35694	2.42776	2.55785	2.54406	2.24816	1.7348	2.98301	2.70785
0.661687	0.961358	0.914963	0.986191	0.899276	0.938144	0.79998	0.722888	1.09599	2.87608	2.73153	4.97364	6.50043	3.03326	10.8462	3.00212	2.75634	2.08506	2.69647	1.69707	3.86985	5.2831	1.55867	4.9201	2.54067	2.48809	3.89919	3.0684	2.20628	2.44856	8.26552	6.771	6.85903	6.18298	5.56618	8.35303	4.88856	4.68018	5.05898	4.45667	3.72972	5.00657	3.45634	2.97098	5.52722	4.04465	2.98561	4.56542	2.392	1.24132
0.701519	0.951524	0.898885	0.98514	0.837656	0.942842	0.80416	0.682335	1.07716	5.06894	2.8177	3.56172	1.6869	3.81138	4.91025	2.54345	3.61386	7.36199	6.91381	2.30614	2.32072	2.37809	4.76881	1.39183	1.23276	2.69315	2.42385	5.57614	1.55027	0.912964	10.5765	7.57428	9.32823	8.32747	5.42406	10.9056	5.67136	3.39272	7.19139	3.87818	2.45592	4.49071	3.26168	2.27839	3.76502	3.1507	1.62778	6.31399	5.31347	2.22612
0.736786	0.973061	0.955279	0.992518	0.920249	0.961143	0.849341	0.7852	1.31473	5.87219	7.81429	7.04702	4.40501	3.83041	2.56182	6.4457	1.19601	6.8522	2.58031	1.73764	4.45744	3.35748	4.276	3.65606	2.91928	5.55166	0.664458	1.66583	1.8816	0.643983	10.2714	10.1904	6.24405	7.8862	7.36507	8.46807	5.20763	5.71681	6.6876	3.07621	3.99335	4.14858	3.73696	3.02074	3.97561	3.83416	1.95484	8.80686	6.69998	5.55536
0.478996	0.951232	0.881055	0.940004	0.947823	0.889918	0.702621	0.513791	0.834632	9.08428	5.35703	3.90489	4.66189	8.24387	2.22836	7.64925	8.9923	3.86272	2.32311	3.74594	1.18701	1.97465	3.86308	3.82496	3.36225	3.69034	2.31685	2.5469	4.60224	2.08593	7.61197	3.95077	13.2255	7.40455	3.44917	16.0013	6.23464	2.60384	9.80027	4.43927	1.71368	5.32528	2.71678	1.11213	2.40625	3.11966	2.42463	3.22877	5.60398	4.78388
0.431082	0.99701	0.924428	0.972625	0.957688	0.906002	0.729313	0.509691	0.866536	6.31545	8.58175	3.42231	4.67695	4.78201	4.17083	4.34603	2.79293	3.30579	4.71748	3.968	3.50417	3.98693	3.3494	1.41998	2.66292	5.60251	1.2453	3.62847	3.64414	0.981813	8.96775	6.99259	8.99157	6.51305	5.08958	15.1273	3.91746	3.39297	8.9053	2.73107	2.2165	5.05372	1.47643	1.85607	3.52857	2.9752	1.45277	3.62792	3.94392	1.93195
0.696118	0.953283	0.915756	0.984152	0.868045	0.937029	0.792033	0.696488	1.07963	4.97885	4.81293	4.57187	2.5226	5.6234	1.73691	2.70896	2.70466	3.18581	4.62297	10.0632	1.32264	1.61958	5.66945	2.38585	2.33652	6.94073	2.78698	4.93812	4.96303	1.25302	9.25021	4.5124	9.71284	8.33772	3.54767	11.6347	7.48997	3.25048	8.48233	5.49766	2.85453	6.15547	4.40471	2.2697	4.12269	4.32573	1.89189	4.79408	4.70364	3.3975
0.677608	0.973166	0.939747	0.950065	0.959458	0.931933	0.760408	0.572177	1.09371	5.79686	2.95065	2.077	7.54298	4.70059	2.97848	4.07641	2.75126	2.01926	2.75837	6.51777	1.07584	1.98341	5.39622	1.10669	5.5298	4.50925	3.74983	1.95081	3.17768	1.9991	7.23321	4.70687	10.719	6.27357	4.21126	12.9567	4.92998	3.46618	8.75351	3.50567	2.32829	5.33569	2.89154	1.76221	3.28609	4.04516	1.84729	2.91448	3.98613	2.77548
0.672989	0.957193	0.939994	0.931017	0.961721	0.914215	0.726867	0.752932	1.07115	6.82952	2.03598	4.09466	6.76169	1.00183	3.73613	2.20048	0.30416	3.83021	5.28818	2.02256	3.97416	5.24153	4.16844	1.64705	3.13357	3.4515	1.47376	4.18061	4.79622	3.27062	8.39162	4.1519	12.2587	7.08139	3.30797	11.8793	5.05485	2.81229	7.43582	3.63876	2.25632	5.61517	3.46846	2.1133	4.17753	2.46613	1.9605	4.02346	5.14483	1.5004
0.659548	0.934928	0.875236	0.979095	0.845988	0.933404	0.793272	0.685087	1.08326	2.89444	6.97915	2.40168	3.70358	5.01157	4.11102	6.98225	5.36745	4.57901	4.73116	4.58933	1.89595	4.23911	4.02349	2.26348	4.11697	2.07843	2.88749	2.72754	3.05094	5.43814	9.9549	5.55546	10.5279	7.96929	4.9635	12.6756	5.71372	3.99049	8.9206	4.12008	2.87747	4.63517	3.44436	2.9262	4.59107	3.05835	3.98459	5.70245	2.27479	4.56712
0.645768	0.970787	0.934233	0.988777	0.893314	0.941001	0.8037	0.721457	1.17808	7.18461	4.7336	2.49434	3.00843	4.48158	6.00833	3.52338	7.96015	5.98091	7.77194	5.63528	4.56277	2.87558	4.88968	3.45814	2.32071	3.1875	1.91739	2.96961	2.91668	2.88783	9.13303	6.95504	7.09856	6.72275	4.919	7.64329	4.73405	4.56365	6.18551	2.86409	4.29282	4.90268	2.85603	3.64168	3.86103	5.60404	2.55603	4.21771	6.07224	1.75619
0.661474	0.936045	0.91123	0.899981	0.950399	0.904301	0.706136	0.746633	1.0035	3.55939	7.13839	2.96649	5.32337	7.82545	2.33288	4.06717	4.37431	1.58745	6.39649	5.67676	2.50041	3.47248	1.736	1.15117	1.50697	6.18925	2.59453	0.511454	7.50124	3.80308	10.0751	3.07041	16.4594	8.98849	3.35357	18.2576	6.30982	3.18719	8.15961	4.25452	2.7616	4.72312	3.72269	1.99084	2.89474	3.69639	1.68288	2.39321	7.0627	2.64154
0.622842	0.972086	0.933884	0.925383	0.968237	0.920076	0.730559	0.46958	0.858347	5.19983	3.90635	2.72261	6.93027	3.99265	4.65435	3.5489	4.14374	3.58931	7.55555	3.71004	2.55336	2.51734	2.5564	4.94591	3.73954	3.68927	1.7424	2.88686	3.14415	4.67758	7.22389	5.05321	11.9821	5.44031	4.27054	11.1295	3.56218	3.35547	6.83328	2.77003	2.53895	4.31621	2.29557	1.88411	3.55198	2.78062	1.90073	2.59711	4.93639	1.52451
0.704673	0.948066	0.921787	0.973987	0.917532	0.944757	0.799945	0.551317	1.07565	8.50262	7.05249	5.06282	7.77318	5.54701	8.04304	5.77842	4.81555	3.02039	8.3253	1.2442	4.18356	3.29382	3.70732	1.30794	0.751346	4.65376	2.96212	2.98148	1.54014	0.723607	8.98599	6.52618	9.72851	6.99197	6.6901	12.3781	5.21082	5.83195	7.4677	4.27752	4.40902	5.04294	3.12112	3.80438	3.71529	2.8168	6.47422	4.33325	2.15649	4.68133
0.688002	0.957764	0.932462	0.983248	0.90602	0.93905	0.802111	0.728994	1.08234	6.69925	2.38065	6.66247	6.81557	5.10422	4.61325	4.66388	2.1277	3.15906	3.34606	9.8008	2.97538	3.18883	4.82111	4.57433	1.87892	2.89986	4.08723	1.44673	3.5833	0.412589	8.8261	7.26487	6.38117	7.02506	4.77673	8.41846	5.66658	3.64214	7.31541	4.7791	3.14995	6.58332	4.44754	2.47666	6.20162	3.39868	1.63894	5.53739	4.6408	1.53368
0.743899	0.971862	0.963716	0.991629	0.897644	0.948258	0.803454	0.72431	1.13054	2.83157	1.88035	4.61129	3.95518	1.78474	6.11511	4.53418	0.949212	4.91629	2.80309	1.31486	4.09727	3.93353	1.96151	2.43447	2.23426	3.6348	2.56996	4.31993	0.935357	2.37542	7.77833	6.89907	6.51109	5.78177	4.28135	7.53278	4.47527	2.28298	5.94651	3.98644	1.4739	4.59812	2.69872	1.35239	4.33389	3.32168	1.28556	4.13068	4.17869	1.27633
0.422484	0.987727	0.950387	0.927385	0.97026	0.895698	0.701495	0.739705	0.720497	4.85358	2.99541	2.04706	5.04627	3.04299	2.36534	1.77444	7.75824	3.15763	3.80723	3.62499	3.57978	3.87924	8.05386	2.16762	5.16545	2.54727	2.18389	6.87479	0.631833	2.97558	7.89404	5.71954	14.3143	5.69757	4.52636	13.0577	3.68755	2.96589	7.58166	2.42868	1.81427	4.11471	3.15747	1.4789	2.65643	4.8988	1.07821	3.29234	4.06972	1.16987
0.558079	0.995872	0.960159	0.964977	0.97378	0.921086	0.750156	0.763498	0.971489	4.02061	7.31132	3.18508	3.89494	4.2685	5.56225	2.89479	6.12685	3.3167	6.63885	6.08593	1.39892	4.10157	3.86847	3.91962	3.52118	3.40891	1.61502	1.66995	2.88982	3.45302	7.6765	4.93314	10.5236	5.75383	4.48364	12.1595	3.86621	3.64811	8.46858	2.77827	2.38274	4.87586	2.30951	1.91375	3.53911	2.85068	1.37112	3.24408	3.74548	1.21749
0.690816	0.947115	0.903151	0.985968	0.857419	0.939614	0.798462	0.698192	1.00486	2.46736	10.1775	3.68516	4.1674	2.42355	2.46864	6.47203	8.00089	3.12524	3.38356	6.39546	0.952885	2.84613	4.77895	4.05935	5.0063	6.01637	1.45436	1.81155	4.01714	1.54107	10.3251	5.37433	11.7275	10.3075	4.58793	15.1583	7.8604	3.38069	8.65274	4.97328	1.99314	4.97148	2.93896	1.62665	2.96293	3.05779	2.71331	6.94919	6.37031	1.35565
0.658442	0.969012	0.913026	0.991992	0.89412	0.949534	0.820338	0.732893	1.05655	6.48527	3.34276	5.89036	2.74212	2.74866	4.36998	5.55736	1.79489	5.43578	3.76647	1.39942	6.14138	1.50552	0.621385	6.91679	2.22188	4.81454	2.66211	5.10796	0.663405	2.3595	9.37281	9.47066	6.53157	6.65249	6.68237	8.53754	4.39296	4.18578	5.66911	3.01488	2.626	4.11356	2.52088	2.6113	2.98398	2.25338	1.69872	3.5251	2.8816	0.827931
0.666758	0.962693	0.950782	0.928984	0.971688	0.914705	0.724229	0.756916	1.01067	4.43103	1.81069	5.43896	6.26868	1.69073	2.88705	6.57439	2.17954	5.49432	2.20482	0.930517	3.59812	2.35001	2.22099	2.2474	5.75543	3.61063	2.40666	2.17014	0.692887	2.98434	7.52234	5.30364	13.0226	6.95886	4.45257	14.2667	5.49711	3.12652	7.97954	3.63147	1.93373	5.15747	3.14048	1.86586	4.82471	2.94848	1.48623	2.43382	3.40782	1.45532
0.592821	0.958389	0.905598	0.986308	0.915577	0.936348	0.793138	0.724942	0.994552	5.28053	1.76824	7.95954	5.63345	8.05205	7.78971	3.15162	6.25283	5.12186	2.88183	6.50689	2.55846	3.2757	4.30252	4.37305	2.29591	3.36557	2.62269	6.7542	3.08914	1.28634	7.9079	7.14795	5.17881	5.7891	6.10066	6.69539	4.56532	4.69592	7.00875	3.30215	3.85735	5.39806	2.55093	3.16408	4.41734	2.5872	2.72694	4.11419	3.5514	3.55755
0.71218	0.934717	0.875101	0.974391	0.742751	0.925308	0.78139	0.593776	0.999559	3.65184	2.39996	3.40081	3.89402	2.76043	2.94378	3.53087	1.35992	0.665151	2.17927	3.04029	2.55664	3.7515	2.92908	0.756517	2.75786	2.99428	1.41797	1.75983	0.453384	1.51814	8.67405	3.53056	9.91956	8.61542	3.0581	10.5716	7.58817	2.38042	8.00347	5.82837	1.73421	6.07487	5.34627	1.33613	3.5943	4.75453	0.970134	5.99352	3.68394	0.871214
0.626548	0.955965	0.90141	0.967584	0.963661	0.94702	0.785698	0.765966	1.22164	2.83972	1.04821	4.49833	3.25393	2.92958	4.54134	4.026	4.35735	10.0483	2.05271	6.84735	2.56744	7.76174	2.43256	4.12039	5.45264	4.16708	4.89015	1.06458	2.43193	4.53789	7.59466	6.72272	4.40797	5.42184	7.05252	5.02041	3.68027	6.71813	3.93601	2.50902	5.33575	3.4599	3.18428	3.36894	3.82433	3.29999	2.70171	3.7958	5.11468	3.02902
0.553734	0.998141	0.957659	0.921502	0.980567	0.90853	0.718896	0.776314	0.907297	5.61592	7.17437	2.91802	9.31407	8.52715	1.19326	2.38035	3.41053	3.5088	2.40946	1.73596	4.62929	2.81461	5.68318	1.07377	3.87011	5.61278	2.34735	3.02342	3.80174	1.51372	6.98194	5.94018	14.2406	5.84997	5.07718	16.551	3.89982	3.39442	8.15915	2.28857	2.01833	4.71952	2.21288	1.45316	3.92829	2.15453	2.81578	4.84459	5.57769	1.91714
0.549501	0.975839	0.935357	0.904374	0.962949	0.898341	0.702065	0.754509	0.939118	5.60106	2.73821	6.25593	8.05218	3.98064	1.50331	3.16876	6.81289	4.53537	6.41545	8.63434	1.75679	5.239	2.44117	1.08181	3.32285	2.98077	2.90945	3.05914	2.76425	1.77258	7.83869	3.60705	12.9162	6.45394	3.74227	15.9101	4.78125	3.20478	8.82308	3.47867	2.30567	4.29177	2.37799	1.58223	3.21195	1.60725	1.1997	5.22947	3.93858	2.7303
0.606474	0.992923	0.94171	0.931591	0.965563	0.910344	0.719519	0.748028	0.999957	4.28605	3.1802	5.31573	6.46673	4.87924	2.80698	5.9792	2.62847	2.09979	3.09928	5.53921	3.47476	3.37372	4.81363	2.68314	4.16021	1.75649	3.21183	2.75342	1.66568	2.58726	7.02651	4.24879	10.2436	5.17391	3.38466	9.85396	3.88801	2.90977	6.76958	3.39531	2.25803	5.8358	3.18205	2.09829	4.81754	2.46448	2.00272	3.30547	3.31452	2.98495
0.621201	0.956928	0.895395	0.990338	0.845617	0.933215	0.796454	0.675105	1.13153	5.95525	4.23878	6.69663	5.64872	4.3337	3.99434	4.85361	5.5941	2.95589	1.73104	3.29316	2.85336	2.01737	4.94858	1.5949	2.93483	4.01705	2.62072	3.62387	3.58021	2.19052	9.83075	5.7313	7.26978	7.4684	4.81682	9.45977	5.31013	3.85069	7.59779	3.55419	3.06286	5.21588	3.21496	2.85296	4.00865	4.30464	3.32688	4.77874	8.28191	3.61571
0.60834	0.978953	0.930447	0.95083	0.951946	0.913732	0.736538	0.740733	1.00279	2.79444	6.24886	3.44171	2.89794	4.05174	3.19774	5.92342	6.05388	4.74383	2.4879	4.84694	1.56722	2.23881	3.27769	3.14363	3.18988	2.63666	2.14558	4.35919	6.37366	2.44886	8.62946	4.5174	12.1558	6.07626	3.94756	12.3911	3.89711	3.57021	6.43579	3.03257	2.82455	4.02945	3.1773	2.78161	2.75358	3.77639	2.99687	3.29086	2.57772	1.93086
0.676368	0.951151	0.876875	0.984732	0.812431	0.93383	0.795649	0.65978	1.15886	5.21953	3.26593	2.54377	4.46002	1.93803	4.29508	4.43049	5.17058	1.14675	3.73191	6.22444	6.32595	2.47956	6.53167	2.54599	3.7511	9.56714	1.33525	2.37796	2.96894	2.20998	10.1187	5.25746	10.4113	8.32557	4.7407	12.0964	5.73019	3.41486	7.50958	3.71477	2.45074	4.71238	3.1452	2.13852	5.58669	3.05621	2.01207	3.73967	2.94477	2.78611
0.532221	0.984971	0.953057	0.916992	0.971766	0.903459	0.703775	0.752425	0.758208	3.40828	1.59979	5.34308	4.1241	4.02373	4.32091	3.84722	5.15739	5.25039	3.65393	3.70871	1.85836	1.75704	5.44786	1.37147	2.47979	5.85932	1.94369	7.03088	2.15346	3.85417	7.14651	4.939	11.7772	5.40527	4.34073	12.0188	3.67831	2.97166	7.81845	2.61712	1.85309	5.09822	2.37035	1.27276	3.77794	3.30766	1.6343	2.69629	4.96487	1.75756
0.586561	0.918113	0.84369	0.964027	0.862245	0.921849	0.766056	0.680452	1.0841	5.15293	9.25007	2.07625	3.99443	5.76746	1.98978	2.6496	6.59131	1.53917	3.99865	5.34681	3.00911	2.47357	3.68865	1.19096	3.83384	1.24742	1.00637	1.64301	1.50773	1.08845	12.15	6.71497	11.7581	10.2959	6.18721	16.2891	6.12835	4.90817	10.2524	3.24563	4.12472	4.02306	3.67846	3.28231	7.30131	5.77132	3.67539	7.8049	6.67907	6.24313
0.68609	0.939668	0.891681	0.980875	0.843407	0.936169	0.802918	0.685247	1.19578	6.7557	3.04609	9.97045	7.77107	5.50579	3.56516	6.20946	3.35719	2.73514	3.89087	1.72218	1.40979	0.663511	5.08142	1.31275	4.21554	3.7199	0.537873	2.82103	3.25471	1.64943	11.0856	5.66384	9.27803	10.3062	5.24293	12.7692	7.70983	4.14179	8.67944	4.86466	2.5527	5.92959	3.03629	1.25753	3.11315	2.52806	1.38081	2.3113	3.76863	1.45133
0.630641	0.977735	0.919052	0.979155	0.912273	0.926948	0.778667	0.727398	1.06863	7.84727	4.51392	6.21434	5.09116	4.63875	4.89591	8.68782	4.11822	8.57167	6.28282	4.18466	1.81531	1.55635	3.66872	3.64966	2.63741	2.90773	1.60668	1.85765	4.48691	1.58537	9.89755	6.08281	11.2517	7.77391	6.01513	13.6189	5.36398	4.69297	6.87322	3.13416	2.79964	3.34096	2.90634	1.92549	1.96269	2.79014	3.8692	2.64505	4.55031	3.25951
0.301742	0.948505	0.862774	0.738593	0.94406	0.817484	0.501338	0.666491	0.447095	4.55422	2.41039	1.32891	6.0789	1.42229	2.62272	3.41533	2.58752	2.96153	8.53824	3.76215	3.48059	1.24969	2.42886	1.83122	5.21157	0.862484	2.96493	1.81482	0.872703	1.00752	8.2228	2.97093	17.3309	6.82976	2.5554	15.8047	5.29151	1.87899	7.14036	3.6952	1.20306	3.43809	2.61841	0.795115	2.28419	2.48644	0.570266	1.57749	2.07387	0.563574
0.599284	0.896696	0.865913	0.909254	0.862054	0.897807	0.703106	0.67518	0.886609	3.38609	1.87679	3.32286	3.57394	2.95456	3.13171	6.95408	1.97088	4.37288	4.16875	1.12683	1.92685	2.25593	2.43103	1.82698	4.38291	5.02178	1.49752	2.68728	1.6788	1.14474	9.45078	3.09928	13.9935	7.74603	2.97317	12.7308	5.92228	2.76208	8.76155	3.96898	2.19742	5.18897	2.88891	1.64123	3.86911	1.77968	1.19652	3.95237	3.02624	1.46318
0.704468	0.958321	0.935531	0.977113	0.907763	0.935553	0.786367	0.7344	1.19786	7.50057	1.16444	3.65317	4.45425	4.0418	1.71204	6.48614	3.6241	1.70604	2.1143	6.44276	2.7537	1.10002	6.34023	2.31258	2.57973	6.56172	2.06451	2.85521	2.72045	1.10624	9.58002	4.71976	11.3727	9.27701	3.50483	16.5127	7.16514	2.83276	11.5867	4.61103	2.36031	5.72819	4.30201	1.65045	4.29575	4.39939	1.43329	6.67599	6.27305	1.28144
0.601184	0.985663	0.94668	0.991007	0.94044	0.944357	0.803404	0.754086	1.05249	5.66659	6.09172	9.27203	2.25047	3.84419	4.10485	5.41854	10.3241	8.86813	3.40032	4.23986	4.10306	4.03477	3.11088	5.5331	4.22598	1.25599	5.88436	5.83988	1.53792	1.63544	7.33113	9.23541	4.98201	5.31988	7.18668	5.63672	3.25608	5.91519	4.57814	1.813	4.56125	3.20542	1.95602	3.38174	1.99576	4.05457	2.7665	2.36872	6.62541	5.13467
0.659239	0.886949	0.850755	0.93397	0.764276	0.894081	0.714188	0.584312	0.822544	3.56017	0.759498	3.59378	2.95451	2.06859	5.21864	6.4149	1.45743	2.49615	5.46239	1.83951	2.17755	5.08232	1.29952	4.64321	3.89634	0.811931	3.34521	2.07114	2.33424	2.10944	6.99503	2.27637	9.83825	6.66441	2.02466	8.64376	5.76458	1.74361	6.34299	5.09112	1.57255	5.52699	5.22119	1.44119	4.4874	4.48996	1.27864	3.88808	6.31735	1.26572
0.515621	0.953635	0.880162	0.961864	0.94073	0.922636	0.744155	0.730778	0.945715	5.00239	2.91129	2.41492	2.19144	8.12562	1.26014	6.70454	8.1785	1.72267	3.90968	5.76492	5.3243	1.86339	3.28617	1.69527	2.33725	2.61212	2.33792	3.2417	3.04044	3.22307	9.0363	6.24829	11.8297	6.62282	5.00472	13.8058	4.1895	3.26833	7.28538	2.52608	1.74091	3.28327	3.02041	1.23048	3.93875	3.33998	1.92966	7.62071	4.77961	1.06495
0.376078	0.751044	0.674204	0.996091	0.651519	0.907052	0.769511	0.499541	0.903396	7.98556	3.84594	4.85492	6.23658	1.77899	3.49272	3.86296	4.60072	3.56894	1.75465	5.43031	3.52183	3.80505	6.72724	2.82832	2.6789	6.65233	2.73012	5.2257	4.64166	2.54998	12.1449	4.32264	8.88234	9.45599	3.21404	11.6055	5.99897	2.77958	7.92401	4.36882	2.45312	6.32084	2.92103	1.87674	5.16035	1.9954	1.64976	3.88133	4.27458	1.93288
0.680689	0.974101	0.937409	0.984155	0.89982	0.926723	0.778729	0.712802	1.22974	2.80611	2.18043	6.14655	3.26162	2.89707	5.50986	5.23912	4.63849	2.85696	8.56093	1.73964	3.05192	3.30021	3.93241	2.81606	5.08709	2.7051	2.79574	2.99955	6.49782	3.1186	9.53087	5.63791	8.57048	6.5053	4.37886	8.55555	4.06654	2.98462	6.21742	2.87923	1.87862	4.57283	2.40027	1.82532	3.68336	2.66747	1.53735	4.13529	3.87697	1.66901
0.47462	0.856372	0.785149	0.97194	0.839255	0.913675	0.761283	0.649167	1.00161	7.85975	4.93473	4.89473	6.38784	8.16631	6.95188	5.91502	5.6549	4.60001	3.22709	5.14611	2.48399	2.25582	5.11919	1.16846	1.89344	2.36974	4.08117	2.43549	1.14025	2.20627	11.3556	8.11729	8.841	7.17072	4.72644	8.90989	4.95947	3.3852	6.49821	3.6445	2.64367	6.04643	2.89606	1.89403	5.51494	4.60501	3.1247	6.07969	5.68886	4.38045
0.549162	0.956515	0.859398	0.989904	0.8653	0.936835	0.796024	0.696876	1.09374	5.13251	3.70858	5.93913	5.18956	8.24021	6.46351	4.72289	3.99621	4.01234	2.97446	4.58504	1.59991	2.27619	1.76411	2.87204	4.38993	3.85377	2.36118	4.93401	2.32837	2.14346	10.5052	8.69928	8.16278	8.1013	6.88977	11.0531	4.83666	4.71373	7.51831	2.63416	2.50318	4.34575	1.75447	2.87063	4.16808	2.40191	3.77753	4.47889	2.97975	5.20133
0.73332	0.969321	0.937294	0.991841	0.894773	0.950687	0.831818	0.747142	1.2345	3.9653	5.65922	6.72969	5.80415	9.39096	6.04895	5.29686	3.66761	4.67295	6.35112	9.40844	3.00123	3.85452	4.26121	1.88199	3.61847	4.53948	2.17822	2.33937	1.59061	2.05489	8.92447	6.48198	6.66705	7.67172	6.55641	8.87497	6.04975	5.82072	6.93527	4.87779	4.14125	5.91571	3.0201	3.92928	4.84196	3.77208	3.92115	4.1997	3.01232	5.05752
0.588082	0.930748	0.893101	0.917348	0.91627	0.909705	0.722744	0.730656	0.933667	8.14378	4.78946	3.14816	5.59623	2.47759	4.29758	5.3159	9.2836	5.89851	4.24063	4.8492	1.79656	3.33174	2.04924	1.84721	2.89707	4.85447	2.83093	4.87427	5.32932	1.31671	9.64093	3.73855	13.3663	7.30455	3.51437	13.8906	5.08557	2.84162	8.23737	3.08931	1.86379	6.06512	2.44085	1.33141	4.10416	3.30153	1.82098	2.45752	2.49893	2.52122
0.499904	0.982587	0.945949	0.860897	0.980177	0.886853	0.654437	0.754074	0.904193	1.83336	5.34735	2.66226	4.09838	7.137	2.61833	4.82464	6.08124	5.87693	6.1185	5.49044	2.18707	1.82597	4.65486	2.76485	4.78976	4.03403	1.59473	4.40881	3.75021	4.37112	8.67724	4.38145	16.6597	6.82544	3.96713	17.7653	3.89319	2.37966	7.48082	2.11789	1.13564	3.37303	1.09488	0.755739	2.79254	4.08467	1.93087	2.33696	3.69474	2.05903
0.690877	0.976241	0.94929	0.959929	0.969551	0.92771	0.75909	0.76532	1.13744	6.03224	1.79826	5.64851	7.77459	6.74808	5.12183	5.52832	5.90209	4.86687	3.0348	6.21152	1.6541	2.80574	4.40055	2.27137	5.59335	1.48395	1.78073	4.01753	5.22925	3.12859	7.10438	4.83419	8.43315	5.7613	4.27657	10.2905	4.45533	3.79368	7.94868	3.56327	3.12243	5.78771	2.50991	2.45569	4.06535	4.7831	1.63476	3.90093	3.4077	2.34059
0.490174	1	0.979814	0.974058	0.967539	0.926391	0.754134	0.756699	0.88109	5.7201	3.23704	5.12404	3.78085	4.27311	6.61508	4.53715	3.84086	4.10659	6.75752	3.55914	3.80628	2.9557	1.54838	5.41457	2.02385	4.386	4.5291	1.2295	5.30006	3.15789	7.26507	6.81535	9.78325	5.35742	5.91003	7.51681	4.01103	4.55057	5.52493	2.96824	3.29474	4.16111	2.85345	2.2816	3.54747	5.36851	5.79874	2.81275	6.51575	5.18422
0.468851	0.95682	0.924176	0.987842	0.921068	0.905963	0.744302	0.712237	0.751693	2.38602	2.80564	2.26485	0.901197	1.78109	1.46854	1.29141	1.17938	1.2985	4.44485	1.72586	0.672851	3.9548	1.39016	1.89708	4.43675	5.27286	3.92026	3.95061	4.141	1.46015	9.05169	6.03858	12.1105	7.09659	5.55528	15.1955	4.05694	3.54516	8.59944	2.47651	2.00467	5.05851	1.80597	2.24729	3.3893	1.78795	1.55892	2.77619	1.09038	3.04488
0.559811	0.970181	0.891605	0.966063	0.951226	0.930883	0.763176	0.753366	1.04711	3.05163	3.94006	4.86791	5.2597	6.87932	2.85059	4.0275	4.30669	5.05942	4.42001	5.22948	1.79391	1.97004	3.33124	2.8851	3.83717	6.2596	3.92278	5.89693	2.87705	2.53963	8.86036	7.90082	9.44668	6.37166	6.5979	10.2381	4.09569	3.57723	6.56118	2.73298	1.81353	4.23571	2.079	1.24204	3.07947	2.02068	1.28951	4.23127	1.59796	2.85626
0.719772	0.97768	0.948718	0.970675	0.962663	0.939824	0.784099	0.774158	1.18927	3.08741	4.00726	5.92625	5.87431	4.61379	2.54749	2.70739	5.50595	8.35244	6.66736	7.26137	2.52768	1.65974	12.4189	1.77832	4.89542	6.2467	0.155088	2.14852	2.41559	2.1535	6.81491	4.49631	5.80828	6.48603	3.84934	10.4331	5.55853	3.57255	10.6822	3.94102	2.9654	7.60845	3.81893	2.14285	4.99609	4.64023	1.97338	4.08361	7.27691	1.59873
0.657432	0.978657	0.935472	0.990167	0.912815	0.927537	0.789689	0.709907	1.12492	6.01518	0.942964	3.55325	3.81411	0.784528	4.53412	7.92892	2.1279	6.40422	6.10564	2.3881	6.59004	6.76365	2.26855	6.58859	3.14644	3.66966	4.33657	1.01766	2.73192	7.14658	6.4246	4.93363	4.42008	4.91864	3.87969	6.15216	4.67436	3.27617	5.13307	4.47392	2.88676	4.49366	3.77852	2.22455	4.35451	3.28047	1.77331	3.95661	2.99203	2.09975
0.661579	0.979358	0.93685	0.993697	0.880015	0.938061	0.80577	0.705126	1.23378	8.38234	0.628369	6.83334	5.08908	1.75518	7.1135	3.85215	1.25705	3.99722	6.41925	3.56312	5.55895	1.76466	3.51161	0.595698	3.42136	3.89618	2.71604	1.91217	2.2842	3.31077	9.32435	7.13424	5.22073	6.35915	5.00838	7.2698	4.24598	3.19822	5.31342	3.4729	2.209	4.04746	3.79563	1.72179	3.66523	2.49789	1.67753	3.52685	4.20405	1.46242
0.664696	0.939135	0.882748	0.965638	0.866249	0.927727	0.777434	0.700263	1.22766	4.44444	4.93471	4.87228	3.25135	4.9836	2.45898	2.8269	1.86729	1.92121	3.37492	2.61629	3.41536	3.31983	3.36037	1.0551	2.57268	3.00038	2.5114	3.29237	1.24016	2.45669	10.912	5.13068	12.3536	8.33187	4.76533	10.875	6.2889	3.41922	7.70309	4.94961	1.91891	6.23028	3.76902	1.7917	4.70507	3.16817	3.85721	2.86901	3.21906	4.57944
0.592409	0.951131	0.920313	0.917474	0.947605	0.902655	0.713068	0.736639	0.923413	4.34648	5.81379	3.93902	3.19988	6.08831	1.51948	6.06294	9.65885	2.35074	5.38629	5.92762	1.66896	2.94625	8.62626	2.11646	3.23603	5.00606	2.09091	2.38011	3.34672	0.730502	9.67984	5.81306	14.574	8.03951	5.20404	15.2217	5.8486	3.65578	8.97727	3.80031	2.31172	5.43248	3.41472	2.07354	5.31784	3.6803	2.03204	8.20824	5.42261	2.23499
0.598392	0.952339	0.902847	0.945104	0.895877	0.897701	0.732845	0.69608	1.01376	5.13371	2.12273	2.99519	4.00126	4.4908	1.43146	2.45944	3.55328	3.09615	0.900564	3.21944	1.4088	3.92683	5.69238	2.47923	4.3283	5.63529	0.242647	3.19908	5.42571	2.56844	11.0608	3.41427	15.8495	10.0659	2.27455	15.0395	7.31149	1.94245	8.13773	4.28799	1.8188	4.69554	3.2662	1.62345	2.90709	4.31858	1.2968	4.21939	8.01022	1.66625
0.597494	1	0.967852	0.931968	0.965754	0.915431	0.735597	0.769617	1.2222	5.3376	10.1902	3.53626	6.65059	7.41058	3.00291	3.51359	5.23632	2.22028	0.968576	5.10417	3.18516	5.04494	2.56556	2.75036	5.57056	0.511869	1.42177	2.8911	3.04704	2.14697	8.22667	4.736	14.8587	6.59613	4.08152	15.3036	4.44691	3.20099	8.90974	2.4394	1.91318	4.56447	2.57959	1.14669	3.26036	3.13957	0.889127	4.32184	4.81198	5.18291
0.54934	0.957686	0.87799	0.995955	0.922551	0.951213	0.831304	0.761083	0.855706	5.59545	3.18438	8.08556	3.40644	1.65089	4.14116	3.5562	3.68772	4.2099	4.36036	5.23707	5.96778	3.807	1.72055	1.70947	3.36915	1.99759	3.56852	2.28569	1.90568	2.39475	10.1434	15.1502	5.32637	7.03412	10.5688	6.58259	4.29193	5.70914	3.88985	2.81955	3.09387	2.50036	2.67088	3.60351	2.41192	4.56207	10.2442	3.62558	6.5588	7.59703
0.536112	0.997052	0.963878	0.961448	0.974567	0.913733	0.733713	0.751322	0.840281	4.57757	4.84387	3.89171	6.68856	3.78668	3.97108	3.11447	5.13098	7.42398	4.35334	3.05229	2.68432	4.38809	4.54797	3.11704	1.44744	1.72094	1.57996	0.833524	5.11862	1.65807	6.6923	5.05648	11.5956	5.36528	4.03004	12.6325	3.72903	3.16346	7.1208	2.90304	2.27717	3.71116	2.24244	1.95892	2.6861	1.83471	1.25708	2.4	3.52536	1.08181
0.626514	0.966503	0.910562	0.982236	0.913516	0.932718	0.782495	0.726487	1.08303	3.02863	3.86926	6.50044	5.37078	4.34383	6.8297	4.19054	3.56656	3.43905	4.11786	2.03817	2.936	3.58917	8.66333	1.81861	3.93398	6.41212	3.06931	4.16704	7.82724	2.26534	9.02233	7.26887	8.21594	6.6647	5.82368	10.2144	4.62746	4.40587	7.64743	3.01316	3.36559	5.20029	2.3592	2.5799	4.54497	2.78883	2.50582	4.97389	3.3016	3.99992
0.284467	0.784646	0.780347	0.982178	0.928895	0.901993	0.7264	0.695546	0.558803	6.02147	7.69177	1.09021	4.58316	6.84485	3.14723	3.66114	7.71321	8.19889	3.44467	2.23899	2.49885	3.35831	1.23586	1.77396	3.20603	3.8149	1.25459	3.45686	2.39123	0.523803	8.66221	7.86682	12.7424	6.26808	7.10572	13.2743	3.40211	3.77757	6.25541	2.08134	1.78123	2.67386	2.72162	2.38922	1.67263	4.12371	3.69254	2.1022	8.92449	5.30283
0.761043	0.964052	0.896111	0.986632	0.704795	0.930164	0.802736	0.565634	1.30362	3.99325	1.01587	6.11927	3.18155	1.89053	5.23006	3.60194	1.7566	3.17026	3.02324	4.17254	5.17089	1.26832	2.41793	3.77633	3.49234	1.41813	4.80276	3.9631	2.56534	2.18546	9.37779	2.58154	7.7564	9.22153	2.48229	9.51797	8.1911	2.56229	8.89996	7.70132	2.29779	6.64275	6.52012	1.91087	4.501	4.49262	1.46153	4.33687	2.63149	1.10703
0.618775	0.959264	0.910855	0.960085	0.919988	0.919238	0.75047	0.719973	1.14819	5.33755	2.08411	7.87967	6.72909	2.56504	9.12368	3.63935	4.44225	7.42982	4.55177	4.42294	3.37298	5.33876	3.32175	2.22809	6.04046	5.48129	3.00902	1.32183	6.5337	1.96872	9.24399	5.88283	11.0587	5.89951	4.08232	9.49525	3.93058	2.44183	5.49323	3.29722	1.82655	4.09561	2.49527	1.33304	3.71723	2.42363	1.34504	3.2749	3.51185	1.52102
0.748364	0.977539	0.965445	0.974678	0.96873	0.938203	0.785005	0.776184	1.15386	4.97643	1.53473	3.91639	4.4248	1.12295	5.11319	4.95701	1.97107	3.61909	1.59793	2.03589	4.12425	5.1189	2.62343	3.79403	2.67473	0.577943	2.46019	2.47004	1.72136	1.41793	6.43023	4.03446	7.60208	5.21673	2.83908	7.06265	4.06537	2.0578	5.83167	3.74402	1.39857	5.45909	3.03913	1.3539	4.98138	4.2776	1.19531	4.31277	4.97049	1.09086
0.546528	0.943432	0.925664	0.868249	0.966703	0.886782	0.661044	0.740916	0.795486	3.76526	3.96528	3.87616	4.02216	5.34188	3.3129	6.49545	4.77448	5.24124	5.13701	3.87061	5.6972	5.50368	3.72164	1.43906	1.24715	5.52786	1.24061	4.30843	5.95505	1.62873	6.96064	4.22444	15.9994	5.23024	3.54356	13.5083	3.72225	2.78401	6.5651	2.83386	2.07117	4.167	1.66127	1.51591	2.36087	2.19308	1.34847	2.85223	2.29575	1.20483
0.7539	0.980877	0.975446	0.983467	0.970427	0.949557	0.813727	0.792788	1.13943	5.35321	1.70497	3.78745	5.03056	1.64442	5.66997	3.35287	1.87029	3.44092	4.4473	1.42818	2.2062	3.78938	0.899542	6.30387	2.19307	4.02757	3.97616	2.28341	1.72827	3.10417	5.62142	6.87893	5.25085	4.44237	4.03159	6.53884	3.48238	3.18462	4.99332	3.03598	2.48051	3.90671	2.31559	2.63655	3.9247	2.94948	3.0113	2.66444	6.18016	1.87202
0.712643	0.951652	0.938063	0.967809	0.943163	0.951734	0.80528	0.783221	1.07671	5.68286	2.30877	3.39282	3.15778	2.97052	4.83082	5.72018	7.85676	4.39597	7.6087	5.44941	6.27978	2.10582	0.847578	1.4109	3.25287	2.47427	2.75151	2.35074	1.22361	1.45501	8.7903	8.19556	9.56288	6.69825	7.77665	11.0999	4.52309	6.17253	6.33565	3.28923	3.88036	3.78591	3.21916	2.30022	2.55883	3.23733	3.55456	6.63711	4.25691	5.88801
0.705187	0.933746	0.904247	0.970149	0.891873	0.9425	0.798236	0.731071	1.10122	9.66786	3.14839	4.75628	5.98577	2.5185	4.87539	4.08677	1.90594	1.9081	2.31873	1.91808	2.49283	2.6096	5.0619	1.73724	2.22221	0.638666	1.60246	2.57682	1.96315	0.719137	9.67579	5.68368	9.9604	9.76121	5.1296	15.2348	7.23744	3.93395	10.0798	4.2853	2.82276	5.05923	2.79037	1.9476	4.56627	2.64145	1.75668	9.39126	8.43349	2.60272
0.709069	0.937916	0.912263	0.975551	0.845188	0.925693	0.784418	0.6744	1.19823	2.53096	1.648	3.43189	6.04507	1.88347	5.07501	3.0107	2.03857	1.34796	7.30312	3.32628	4.99012	3.61007	2.00997	2.94905	5.19433	3.84682	3.32376	2.55908	2.07675	8.71132	9.09985	3.5041	9.76992	6.73403	2.49994	10.1188	5.68293	2.32803	5.8094	4.91113	2.10487	4.83495	4.26387	1.658	5.23886	4.86538	1.49607	4.97325	3.99275	1.5481
0.659948	0.901261	0.94797	0.850486	0.980577	0.906271	0.662901	0.771406	0.744256	3.03127	1.17307	3.55399	3.92359	0.724587	3.43692	5.9653	2.48001	2.31785	7.26983	8.05538	3.66146	5.76897	6.37199	3.67385	7.06727	3.0131	5.73186	4.03661	6.7201	2.91641	5.11636	2.66387	10.7203	4.75316	2.36223	11.7287	4.67947	2.26718	8.9385	4.12691	2.43837	6.49458	3.50891	2.4264	5.287	2.66681	2.16833	4.23647	3.34589	1.80896
0.576375	0.934574	0.885277	0.969725	0.914666	0.930621	0.771374	0.727752	1.01492	4.94187	4.04937	5.63619	5.25063	0.603791	3.17545	3.08748	3.65092	3.0255	5.27117	6.05034	3.72412	4.55595	1.67768	2.11035	6.21805	2.09733	3.7611	5.1038	2.60182	3.41577	8.97005	8.66714	9.65183	6.74001	6.83065	11.4909	4.31742	4.30297	5.59192	2.68796	2.91295	3.58493	2.32437	2.4868	2.70811	3.25431	5.0486	4.36989	3.93774	3.19992
0.682985	0.959541	0.927973	0.976354	0.9317	0.943814	0.793394	0.755642	1.0828	2.83085	5.20448	5.40525	5.66198	1.86579	5.70695	4.29303	2.42673	1.87814	2.49082	3.00888	3.0236	6.24415	2.36505	1.59672	2.32242	2.26879	1.61964	3.04024	0.859641	1.35929	8.54237	7.09743	8.68301	7.04373	6.25627	12.0317	5.15963	4.79529	7.29668	3.32346	2.77242	4.15765	3.06562	1.70322	3.18678	3.22321	1.48653	3.51115	3.21332	1.95749
0.643199	0.933928	0.829078	0.992114	0.694635	0.925835	0.800769	0.546228	1.44759	8.72433	0.897406	1.13541	2.92737	1.14809	0.851708	1.23375	5.79333	4.64081	5.17486	2.88857	4.20406	2.6785	4.90734	3.78452	2.202	4.25405	3.0647	3.22048	1.45685	1.89723	13.233	3.33522	6.33456	11.1351	2.20295	10.813	9.41706	2.25844	9.72924	7.26103	2.13519	8.47557	5.38067	1.72616	7.62785	4.89126	1.62443	6.41712	5.22148	1.1071
0.730038	0.982253	0.963285	0.981993	0.966907	0.955158	0.808902	0.798257	1.0835	1.77845	3.90167	1.51259	4.16311	7.51227	5.4217	6.24007	4.87349	3.1114	5.37448	8.56146	2.92363	9.54527	3.16841	4.37474	5.24545	3.87709	4.39848	3.4745	1.03291	0.641808	4.39995	5.91948	6.96962	3.88246	5.21801	8.04866	3.29349	4.60225	6.13143	2.69518	3.8793	4.87261	2.21082	3.00272	3.91526	2.22883	2.18973	3.50036	2.96585	1.61599
0.727482	0.959212	0.941662	0.993057	0.854822	0.94607	0.816074	0.690014	1.30502	4.84396	1.06272	8.84913	5.19562	3.07366	3.75609	6.64089	3.94521	3.80908	3.75443	5.84872	6.2185	2.58918	6.84548	4.59474	1.99601	2.95016	4.03705	4.56749	5.78411	2.67001	9.40517	6.2223	5.07843	6.9508	3.24402	6.14575	5.44772	2.34731	4.72945	5.37947	2.41679	4.07587	5.32175	2.60492	4.44009	3.67987	2.34378	5.45129	4.72955	2.1233
0.577531	0.982171	0.941511	0.997561	0.912618	0.945294	0.810598	0.728268	0.862916	5.18226	3.63293	3.85683	5.39037	3.87155	5.99856	3.70857	2.7233	3.38238	6.09957	3.96	5.43625	4.72112	5.292	3.04485	2.31834	1.876	5.84812	2.45308	3.43012	4.41765	8.31238	11.2037	4.50888	5.71059	7.91904	5.22539	3.90327	5.24093	3.96636	2.2158	3.4049	2.92794	3.8484	2.66159	2.06975	5.80215	2.24258	3.47222	7.51587	1.67178
0.697133	0.969559	0.946837	0.987085	0.907376	0.939211	0.78935	0.72766	0.890028	2.84017	1.45274	2.9776	2.14627	1.60911	3.18727	2.16542	0.682722	1.38118	3.6282	0.764668	3.25164	4.9338	0.79995	3.50275	3.51903	1.58969	1.1776	4.95671	2.08943	3.61654	5.60254	3.9131	9.23679	4.83016	3.6046	10.1592	3.77609	3.18125	6.56078	3.48877	2.79979	4.45464	3.37952	1.993	3.49225	3.29797	1.62215	3.1556	4.14725	1.52304
0.603209	0.935189	0.833765	0.988121	0.750769	0.926423	0.782124	0.599122	1.02227	3.47687	2.90645	3.65782	2.9359	2.03889	3.70404	3.32709	5.21878	3.2107	6.87266	2.23038	3.06691	2.36151	5.14796	3.91981	3.45887	1.25828	4.76594	2.50463	5.09342	1.3271	10.0711	5.64485	11.5202	7.24526	4.00995	10.2133	5.30228	2.87376	5.95386	3.78169	2.50392	3.79577	3.00456	2.52541	4.12254	3.37955	2.17495	5.46883	3.2895	2.1703
0.426037	0.904068	0.900911	0.842792	0.967057	0.869692	0.629337	0.729648	0.653328	4.56066	3.32504	3.40976	4.43959	3.90328	3.48017	5.76178	1.30492	2.56848	2.95787	3.196	2.08374	4.87575	1.26888	4.94723	4.655	3.08635	2.03483	2.39254	4.14397	0.569069	7.2006	4.44533	17.9095	5.70269	3.70388	16.1767	4.05841	2.41174	7.48279	2.8098	1.66441	3.31154	1.88762	1.74721	2.6481	1.94866	2.85623	1.92434	4.94023	5.44715
0.0309759	0.364502	0.506356	0.989137	0.616497	0.897874	0.754281	0.47188	-0.15134	5.3238	9.84224	4.53065	4.02152	10.0429	3.10977	5.11666	8.02033	4.92709	3.8833	2.08385	2.778	2.79392	2.88642	2.70924	5.81568	3.61981	1.15917	3.31575	3.7299	1.29933	10.3309	5.50603	10.6767	7.45889	5.0204	12.7758	4.15813	3.68001	7.38019	3.01714	1.99832	4.24408	3.82353	1.72472	2.82097	3.9201	1.62291	3.73421	4.75817	6.7721
0.606122	0.971486	0.95873	0.903481	0.981958	0.907907	0.687126	0.758235	0.867703	3.08416	1.57877	3.53386	1.27698	2.1378	3.38981	2.84602	3.58693	2.75162	2.3338	1.70532	3.00712	1.69457	1.30521	1.39158	1.63332	4.20356	2.93333	0.427431	4.51886	3.61982	5.47136	5.33538	10.6193	4.25254	3.34808	9.85324	3.02568	2.43453	6.6114	2.50278	2.2037	5.17915	1.77006	1.82087	3.77101	1.87823	1.68691	3.72278	4.39045	2.24162
0.646056	0.95795	0.887104	0.991341	0.82248	0.938085	0.808814	0.665712	1.21448	5.92136	5.9833	8.85586	8.1508	6.75677	4.28022	3.17482	3.96321	4.00974	3.96595	5.54565	1.73372	3.02185	6.06523	1.53892	0.374865	5.77259	3.03741	2.09062	2.88303	0.848462	10.2579	6.76051	6.99694	7.89259	6.17913	9.1115	6.51575	5.3256	7.04721	4.07797	3.82051	5.31821	3.59082	2.95099	5.03	5.91776	2.33903	6.24598	6.95561	2.35308
0.542018	0.99834	0.971584	0.966243	0.974151	0.914065	0.747328	0.752374	1.00417	3.66635	8.42939	6.22964	7.27135	5.42406	4.178	4.86759	3.49194	2.9492	4.93445	2.63969	2.54488	4.04455	2.37858	3.69594	5.23046	3.77691	5.90764	3.1636	4.2492	0.740973	6.74788	5.3406	7.71357	4.83975	4.6852	11.8736	3.74916	3.87306	9.5676	2.57386	2.96268	6.62901	2.35679	2.59408	4.51857	3.18546	2.31115	3.94057	5.12354	2.59464
0.395351	0.814622	0.842947	0.658086	0.97246	0.855824	0.487744	0.724073	0.554001	3.75899	3.23764	1.7753	5.66243	3.08226	1.14092	4.1734	5.1223	3.75507	4.17229	5.81763	3.486	3.20143	3.75823	1.78833	2.34605	3.78037	5.33176	1.88003	6.40419	0.847834	8.89181	3.31697	19.3975	6.47157	2.3768	17.774	4.43882	1.50486	7.08116	3.02614	0.968648	3.24009	1.80037	0.777546	2.08956	2.5609	0.528186	1.81494	2.9951	0.705437
0.703783	0.947817	0.912281	0.976928	0.876055	0.936216	0.794208	0.709437	1.11587	4.70514	7.10959	3.22252	7.55198	5.033	2.48489	4.85545	4.16188	3.43807	2.32989	4.05744	4.47589	4.65069	4.38188	1.64452	1.30096	2.73235	2.60786	2.58556	2.07451	1.1036	10.2994	5.45202	10.9312	9.65583	5.23395	12.9044	7.28276	4.57027	8.55823	5.70197	3.47863	5.32666	4.04928	3.65942	5.1378	4.06058	4.17934	8.20648	3.86551	6.58689
0.680736	0.960752	0.910925	0.991027	0.823296	0.925803	0.798518	0.649883	1.41842	4.76504	5.77025	3.67656	3.50579	6.55527	5.12199	1.92903	8.40288	10.27	4.8575	2.64758	1.63643	6.70606	10.0288	1.67591	2.69617	5.07656	6.38738	3.50028	7.70213	2.5246	11.94	5.04903	6.51606	9.07946	3.49601	8.33806	7.16902	3.17786	6.00825	5.57446	2.48154	5.12893	5.03164	2.49988	5.44036	4.52647	2.35462	5.59102	5.14717	2.07684
0.710173	0.962709	0.900572	0.989958	0.771523	0.934127	0.813934	0.630429	1.34164	4.25039	1.87757	3.20354	4.46044	2.43054	5.97407	2.44373	3.08241	2.84757	3.98368	3.87425	3.69268	2.32052	3.13651	3.7517	2.76901	2.33005	2.11745	1.48243	4.1717	2.48409	10.4532	4.85182	7.30614	8.96219	3.53849	8.22435	6.76392	2.9996	7.81454	4.98483	2.57344	5.6938	4.56059	2.34437	4.83743	4.28776	2.00012	3.93655	4.26601	1.41994
0.425994	0.934142	0.907087	0.929429	0.972057	0.893268	0.705295	0.746525	0.572552	2.6388	3.62315	2.60465	2.95323	4.37605	1.90143	6.21362	1.98817	2.73918	2.93227	6.04749	1.44258	3.70314	6.51109	3.8559	6.44398	3.70522	2.87466	2.06623	5.77069	1.07006	7.58312	4.78491	15.694	6.41908	4.3287	14.7578	4.45947	2.68598	6.77832	2.75626	1.59056	3.1819	1.93823	1.60214	2.86747	3.35359	1.51625	4.01768	2.57967	2.35563
0.633348	0.961334	0.942061	0.869292	0.979675	0.896656	0.668717	0.750351	0.956028	5.16818	2.98567	4.65489	5.68715	3.75188	3.32712	7.08173	5.66321	3.15746	5.65646	4.32775	1.7621	4.32199	7.17086	2.65406	5.29844	7.4543	1.05038	3.59346	4.39116	1.28676	6.94581	3.69611	11.5488	7.27871	3.63205	16.918	6.36155	3.43638	12.15	4.01938	2.4543	7.05758	2.78066	2.01827	4.40414	2.73362	1.56329	3.69992	2.91729	4.46645
0.540976	0.936079	0.825502	0.9913	0.801672	0.927516	0.788705	0.636351	1.10651	6.41402	7.84074	5.55205	6.26387	6.32656	3.27888	4.50924	3.6532	4.64567	4.0114	4.11131	0.277347	6.94481	2.68567	2.30635	1.77815	2.00755	2.59954	1.45866	4.35577	1.44177	11.5111	7.23576	8.41974	8.62	6.80806	12.7035	5.57412	4.5946	10.1525	3.88843	2.73181	5.6111	2.65398	2.68583	3.34185	1.70395	5.31969	5.63332	4.30912	8.90356
0.592434	0.995732	0.96659	0.972572	0.976067	0.933115	0.773086	0.77915	0.929605	4.35941	4.29789	4.83958	6.63161	6.51701	5.00406	3.39959	4.80301	2.5382	1.82905	5.46806	2.34082	3.55105	5.55869	2.38912	4.9715	3.37626	1.58921	4.09766	3.34383	2.38819	6.78181	6.78076	10.6042	5.48518	5.40405	12.5971	3.47196	3.88209	7.41291	2.0412	2.5576	3.86936	1.45905	1.6208	3.77292	2.21218	2.24551	4.4749	4.4028	3.50732
0.703418	0.963758	0.92494	0.991175	0.883516	0.946335	0.820206	0.726705	1.11373	2.89576	4.23404	8.8764	6.24899	8.48687	5.44238	5.09409	3.15677	5.58448	6.58525	6.58617	3.0694	6.06038	4.41022	1.06307	1.68077	3.28637	2.25312	2.32966	2.85405	2.15356	8.89901	7.18429	6.77214	7.3461	7.84602	9.18181	6.0405	7.02285	6.12012	4.411	4.72468	4.92439	3.28696	3.5934	3.23493	2.43432	3.38516	3.50802	3.50481	3.03511
0.757073	0.958299	0.88096	0.990384	0.676881	0.926655	0.806373	0.545929	1.10423	3.47482	1.07707	2.28406	3	2.01306	5.49057	4.23007	3.96658	2.41695	1.8372	2.20097	5.33782	3.97605	2.93041	1.72118	2.85376	2.97059	2.51269	1.49043	1.55265	0.546678	11.0871	2.4497	8.33114	10.3622	2.38374	8.55205	7.36316	2.06853	6.69187	7.15902	1.46741	5.49559	6.2335	1.18555	5.46521	4.28213	1.25023	4.67552	4.32671	1.13095
0.731902	0.943062	0.881313	0.975532	0.802837	0.927497	0.790344	0.646165	1.18061	3.9255	1.39409	9.19268	5.1782	5.14225	3.51855	5.93849	6.68554	2.48809	3.28638	1.18634	1.06076	4.08621	2.57032	1.72515	1.94236	5.86604	2.67422	3.54676	1.45256	2.08214	11.6254	4.579	11.6351	10.5116	3.05303	12.6072	9.14153	2.57981	8.27442	6.94335	2.20619	7.17297	7.12065	2.03246	5.81137	4.97174	2.13469	4.94452	4.28319	1.96499
0.473682	0.895473	0.943541	0.980605	0.891801	0.903647	0.747057	0.688249	0.926297	6.03422	3.246	2.13049	5.07911	5.91834	2.61545	2.90532	5.45208	2.80502	6.18659	7.02065	3.91181	6.08375	4.09128	2.58257	2.59948	3.69497	0.756051	2.4902	5.24222	2.6071	8.51542	4.18949	10.4595	6.87925	4.28368	13.9426	4.4556	3.63369	8.71016	2.84465	2.44484	5.08893	2.62863	1.46955	3.58718	2.63731	1.7164	1.9577	2.32416	1.44222
0.637955	0.974044	0.93834	0.985598	0.922125	0.939194	0.793539	0.740222	1.06595	3.16797	4.80095	5.4974	3.18615	6.59068	9.99876	3.75686	4.32849	1.2745	7.33864	3.34244	4.06793	4.89217	4.91562	3.30306	6.19266	4.09837	3.04593	2.40798	2.5131	6.63878	9.22537	8.28401	8.2284	6.12272	5.81588	6.71315	4.36999	5.00854	4.58823	3.57593	3.479	3.87144	3.21183	2.32319	3.37425	4.67228	2.73518	3.59214	4.97179	3.08944
0.644008	0.931062	0.800372	0.987825	0.566596	0.914847	0.781677	0.455188	1.33265	3.46857	2.49644	2.03614	4.59994	5.7503	2.6954	6.51565	2.63736	3.06389	2.96396	1.89883	2.36209	2.10523	2.81258	1.40056	2.53638	2.94237	2.09977	4.69198	1.55302	1.91755	12.6425	3.38298	13.3298	10.5857	2.42516	12.8368	8.08093	2.16745	8.90229	5.71211	2.05009	4.86557	4.0725	2.01375	2.68856	3.71501	2.29512	4.774	1.88823	3.13004
0.618485	0.942139	0.859842	0.982516	0.895432	0.949276	0.816186	0.746625	1.17685	4.56796	8.23586	4.18878	4.33185	8.13623	3.42415	4.44071	5.86783	3.69249	4.11429	4.44124	2.70542	4.21917	3.98728	2.16099	4.10451	1.54618	1.40672	2.5529	4.94858	1.05656	11.1048	9.17471	11.6936	7.85034	6.42119	11.6994	4.27639	2.90877	5.14763	2.4459	2.81003	3.62013	3.20675	2.88104	6.40082	3.88848	4.94069	5.22837	5.32287	3.12595
0.719028	0.953437	0.9056	0.981771	0.862246	0.944847	0.813303	0.711514	1.26767	4.48395	4.26134	3.04873	5.71541	2.17291	3.05242	6.7221	4.67218	3.94197	5.17215	2.692	1.76256	2.96619	3.80546	1.1162	3.11955	6.37951	1.6062	0.586598	5.23488	1.6244	10.4272	6.38645	9.3746	10.1582	5.52373	13.8012	8.30654	4.10446	9.87373	5.50308	2.30515	5.73228	4.53701	1.20581	3.87082	4.39465	1.30794	9.01122	2.83393	1.40731
0.753517	0.969178	0.938105	0.986458	0.840659	0.942836	0.811928	0.68854	1.05112	6.59341	1.87917	3.8486	5.9216	2.04311	7.40168	3.42834	2.06118	5.59842	3.35612	1.32422	2.56439	3.33357	1.36169	3.06664	4.77003	1.08124	1.47905	4.25817	1.83833	2.34644	7.24823	5.5412	6.81511	6.19052	4.90669	6.21624	4.68815	3.75275	4.36395	4.15177	2.97615	3.47307	3.50184	2.38336	3.83324	3.63722	2.38465	4.95256	4.24565	1.78313
0.410485	0.966087	0.903689	0.947439	0.949725	0.892885	0.709724	0.713515	0.78031	6.47564	2.72371	4.88426	4.58584	3.72806	3.08041	3.13484	3.09977	2.00118	3.34164	3.14969	3.88145	5.56428	4.71636	4.22955	0.810612	8.89003	2.98546	4.64914	3.68388	2.59405	8.40785	6.61933	12.485	6.15399	4.88422	13.0905	3.91549	3.27311	7.23026	2.72994	2.45627	4.56018	3.35144	1.77551	3.86227	3.24083	2.28911	4.48234	5.27804	2.74816
0.786589	0.967956	0.948656	0.98853	0.89973	0.951572	0.832	0.753411	1.31469	9.14438	0.880264	9.97045	8.61876	5.89924	6.7601	5.92725	2.63892	2.37318	1.82659	1.50288	3.30541	2.57453	1.68759	5.41142	4.63666	5.18773	1.01984	2.3971	2.62076	1.19372	8.76599	5.57096	7.09163	6.89773	6.1361	8.22087	5.36368	6.60868	5.65295	4.63196	5.59618	4.8161	3.76709	4.57029	4.06701	2.90894	2.8532	3.79614	4.27979	3.42837
0.380248	0.927482	0.909891	0.892332	0.981748	0.888769	0.666394	0.741341	0.689259	4.90969	5.92742	5.78506	5.93847	8.4	5.54503	4.2259	4.90421	2.41692	2.17131	2.83427	2.85225	4.83666	2.54956	1.74419	1.26153	4.81562	1.27222	2.01407	5.19453	3.79584	7.24688	5.41839	13.7109	5.96151	3.88619	14.8974	4.41715	2.48417	8.50062	2.74918	1.50553	4.8473	2.40663	1.16602	3.36017	2.0164	1.83107	2.52259	4.84458	2.81147
0.713818	0.974259	0.94526	0.988686	0.933549	0.953721	0.827646	0.775907	1.14962	7.19126	3.75235	8.03473	4.11745	4.82049	6.2094	1.71718	4.64603	5.75636	1.03568	4.11663	5.20641	3.94968	4.0566	1.04212	6.02829	4.0399	2.7671	3.71826	4.44059	3.47891	8.35664	9.56882	5.24301	6.63663	9.87807	6.47826	5.03914	7.86674	4.87426	3.9967	5.01995	3.93713	3.40933	2.97076	4.20234	4.79251	3.32356	2.48994	3.4867	2.53401
0.285306	0.866356	0.863422	0.83156	0.950236	0.850816	0.589779	0.689055	0.432411	6.05762	2.10449	4.68241	4.74224	4.09584	0.731811	3.76185	2.6607	4.22997	1.69688	2.01321	3.40445	8.09674	2.45554	3.47445	2.16919	0.558387	1.6702	3.45811	3.43351	0.799444	8.78193	4.80041	16.0325	5.90461	4.00129	12.5972	4.06998	2.64526	6.84714	3.0363	1.6997	4.26299	2.1299	1.50113	2.8626	2.6065	1.17211	2.87477	2.49103	1.58346
0.672151	0.979442	0.938323	0.997323	0.917015	0.963453	0.857333	0.786329	1.23891	4.2053	5.74233	6.62344	5.63321	3.38487	6.18087	3.04966	2.01299	4.77339	2.67208	7.21314	6.1262	2.83397	2.56076	1.95421	3.0081	0.664342	1.64784	2.49047	1.89389	2.62876	10.0999	14.6264	5.00415	7.8029	10.4635	6.05775	5.03295	5.55858	4.44235	2.94785	2.4335	3.06076	3.30937	3.01896	2.75989	5.28409	3.20683	5.80832	5.2728	7.27431
0.67675	0.962627	0.906447	0.994277	0.819622	0.941237	0.812407	0.661482	1.33731	3.98402	1.36766	8.255	3.92235	2.64933	6.03185	2.13415	2.82899	5.2992	7.04321	3.04803	4.8403	3.96616	3.01205	2.74494	7.75894	2.52688	0.96369	2.62774	2.88362	3.82934	10.2772	6.3199	4.6979	7.1307	4.14469	6.01681	5.22484	3.49303	5.65521	3.69248	2.96588	4.98256	3.01034	2.84513	5.29036	2.57462	2.5185	5.56602	3.83774	2.00821
0.726517	0.971924	0.957412	0.986662	0.927672	0.946477	0.813683	0.764302	1.21776	3.85248	2.99318	8.0909	5.62107	3.50283	7.35727	2.25614	2.95764	3.85626	5.48801	4.11789	3.66827	4.81674	6.94279	5.11901	4.37314	2.42008	4.24246	3.57888	4.07663	3.15505	8.13228	6.53727	7.46113	6.07111	5.71375	6.97986	4.78246	5.0717	5.46948	4.36534	3.46711	4.77125	3.77378	2.64615	4.03997	1.89512	3.52188	4.20765	3.28369	3.12185
0.480797	0.998216	0.927602	0.963738	0.919825	0.893368	0.728604	0.6935	0.890805	4.65641	4.87911	2.2748	5.57717	4.26168	2.28248	4.21955	7.0312	2.27193	3.97176	7.19975	4.15774	1.41172	4.9088	1.92313	4.16137	2.23568	1.89987	4.40982	4.35693	2.42643	7.14782	3.6792	9.28095	6.26556	4.1221	12.675	4.53235	4.43854	9.22159	3.10179	3.81557	5.77132	2.3729	2.02922	4.37477	1.92075	2.97286	2.45788	4.2462	2.05606
0.312731	0.826957	0.829176	0.849806	0.960282	0.859154	0.612232	0.698258	0.529643	8.82378	6.93646	3.98572	4.74351	3.3629	1.95551	4.27041	7.17618	3.0187	5.11822	5.16034	0.861452	1.28314	3.5387	1.29276	2.02339	3.30288	1.02604	5.21106	5.25213	1.25859	8.76395	5.42513	15.0936	6.60055	5.13559	19.797	3.47648	3.64259	8.87355	2.07845	2.16694	4.0937	4.5664	1.60841	3.81397	7.4208	3.42863	2.79398	4.11928	4.80066
0.814371	0.986274	0.980741	0.99616	0.926767	0.960503	0.828982	0.760472	1.24446	3.5938	2.09239	2.38835	6.14436	2.1047	6.05528	2.31872	2.34268	5.01042	2.52025	2.04384	8.12535	3.71631	1.64901	4.79605	3.5031	2.29044	5.03184	4.17243	1.52999	4.62699	5.82917	6.4873	3.38467	4.13966	3.93506	3.41365	3.24474	2.69209	2.61223	2.73217	2.03904	2.32553	2.86424	2.08492	2.4416	4.20005	2.20925	2.74609	2.82904	1.26926
0.362288	0.99958	0.898474	0.982116	0.878985	0.896953	0.728374	0.662177	0.733944	5.30049	2.25419	1.5886	4.90915	6.46262	5.03247	3.48287	10.269	2.84284	1.28347	7.87046	1.81004	3.58358	3.52378	3.0966	4.71246	7.45596	3.31569	5.06891	2.62534	1.86373	8.1136	5.14169	11.3092	6.63498	4.27556	13.4953	4.82197	3.59259	8.56778	2.98404	2.50107	5.44128	2.91042	1.8991	3.03364	3.16642	1.40847	4.97761	5.67025	1.45281
0.368683	0.970697	0.928382	0.90508	0.955356	0.873406	0.665489	0.701627	0.653651	6.12238	4.75652	2.33218	5.27041	2.35478	1.88379	3.18946	1.61796	8.44406	3.23557	2.8703	2.98886	4.06697	6.53898	2.65619	3.25924	6.09337	4.74257	2.58097	3.26081	0.856523	7.63029	4.26703	13.1453	5.52109	3.4492	13.1376	3.60136	2.48823	7.30251	2.35859	1.90123	4.60479	2.29253	1.51346	2.93947	2.62008	1.24319	2.38426	6.53651	2.09831
0.703584	0.969813	0.939112	0.988456	0.913278	0.947911	0.816698	0.746374	1.21771	3.3696	4.8195	6.58304	3.67544	5.98919	5.33967	6.41385	1.94001	6.38898	6.70835	5.77211	10.4219	2.06332	2.18182	3.99244	3.89149	7.09289	2.44914	3.62856	3.78926	1.75149	8.5433	8.07496	5.7272	7.06166	6.74859	7.48252	5.11018	6.29061	5.30489	4.27829	4.44613	4.45465	2.39188	3.59388	4.40517	4.49225	3.18854	4.96206	4.03366	4.04589
0.275643	0.96	0.932004	0.904332	0.980254	0.876417	0.653364	0.713882	0.490575	2.74251	4.51659	5.47993	8.00788	4.73059	3.06731	5.40943	4.65747	3.58142	2.53539	6.28616	4.0621	3.3081	4.49863	3.38941	5.68844	4.33523	1.50376	2.15653	2.1658	3.27346	7.0566	6.52633	10.9555	4.80679	5.09991	11.5919	3.33877	3.74904	8.55249	2.14577	2.46534	5.60829	2.64602	1.50674	3.8087	3.83861	2.27387	2.50813	4.35247	3.57082
0.749296	0.977272	0.963677	0.988666	0.952252	0.962062	0.843557	0.812009	1.20391	2.86775	5.57541	6.51566	6.35171	1.89825	4.89483	4.25514	4.83133	4.67698	4.30699	2.16699	2.97441	2.68608	1.59637	2.83222	1.97149	1.91872	1.36886	3.60158	1.89004	1.17342	8.73974	10.22	6.83883	6.58936	8.17652	7.76044	4.52207	5.28346	5.8206	3.42547	3.10322	3.84921	2.92176	3.30121	2.83919	6.37984	1.83591	6.47652	4.60532	1.86342
0.161631	0.519375	0.668532	0.660315	0.975658	0.838407	0.467264	0.702588	0.324468	2.73626	4.08216	4.80695	5.35037	3.77247	2.19243	3.74009	3.85227	2.86974	5.78846	2.87487	2.32203	5.21188	1.92928	1.94428	4.05654	3.4848	1.53796	3.10029	6.21847	1.76395	6.87363	3.88367	19.4402	4.977	2.61597	17.5748	3.0373	1.36453	7.47368	1.70742	0.599872	3.07397	1.67	0.682285	2.51053	2.36661	0.889586	4.14196	1.78606	1.13923
0.731796	0.974484	0.954462	0.98479	0.95065	0.956609	0.826805	0.797235	1.18115	6.55795	4.51553	3.52945	3.13232	3.59645	7.15925	2.51084	3.99048	6.44638	3.58261	4.96188	5.4449	3.96422	5.069	2.06695	4.4808	5.05636	4.72717	3.68287	2.49815	3.43777	7.83279	9.05538	6.58917	5.27114	7.56544	7.25571	3.75311	5.71457	4.8416	2.69784	3.43091	3.39668	2.78766	2.39138	2.66557	3.13145	1.47292	2.95451	3.18354	4.12906
0.719	0.981638	0.954832	0.99468	0.913157	0.953158	0.82722	0.759271	1.26718	6.82033	4.52217	12.1968	8.17241	8.89488	4.8214	7.79384	7.75518	5.01993	0.945052	4.32741	4.75712	5.00806	1.03059	2.99245	2.94416	2.41075	2.48652	4.08811	2.65268	3.77856	8.48594	7.3369	5.77238	6.39346	7.47297	7.7575	4.49596	5.76278	6.08825	2.96033	3.56699	4.40208	2.16061	2.43099	2.90907	3.20297	1.69282	3.75191	4.69218	1.67541
0.742888	0.952981	0.932577	0.970935	0.91649	0.948396	0.8024	0.762153	1.10412	3.48283	4.05884	8.34788	4.2823	2.02651	2.24195	2.83679	3.24146	2.9422	4.90746	0.0407929	2.83022	3.5367	4.40428	4.92708	2.67993	2.96473	4.62807	5.83619	1.78645	1.46668	10.8164	7.66839	12.0398	8.26056	5.30433	10.0632	5.36212	2.89406	5.69368	4.15601	1.74525	3.6733	3.10823	1.16739	2.65817	2.71944	1.89855	2.79937	3.61849	2.22074
0.272118	0.612362	0.694078	0.793117	0.936393	0.821644	0.56084	0.65564	0.451445	5.4047	2.75985	2.45359	5.71299	7.31719	6.24001	5.24602	3.62406	2.61649	3.28998	8.10819	2.16109	7.47481	4.23504	1.72323	2.1048	5.46326	2.51971	0.749461	4.78674	2.05587	8.11605	3.49579	13.6664	7.23177	2.69571	19.5869	5.9936	2.26771	10.6473	4.55364	2.1146	5.43218	3.16385	1.30154	2.90063	2.05205	1.32309	3.40062	4.80027	1.67905
0.30166	0.801503	0.792664	0.957381	0.949263	0.886311	0.686587	0.699271	0.517715	5.24113	2.20958	3.90031	4.93519	4.59062	2.61187	5.55134	2.36459	3.21267	4.66822	4.42366	2.71322	3.60024	4.87213	3.61051	3.26635	5.42127	0.886456	2.58061	3.79964	2.11046	8.01665	6.13402	12.8446	5.75001	5.07915	11.727	3.52955	3.04902	6.94058	2.44047	1.6455	4.21466	2.18992	1.0523	3.57248	3.69585	1.31978	3.24617	5.43723	1.38452
0.325524	0.871093	0.873432	0.827685	0.96717	0.853447	0.603939	0.711029	0.549307	5.62565	1.09932	2.8287	3.06336	7.24104	1.72167	6.1797	4.87241	1.51019	3.85039	5.14048	3.48434	3.03841	3.18931	3.53638	6.09637	4.0566	0.534966	2.92842	5.56625	0.549498	7.92428	4.72083	17.6845	5.98568	3.49787	17.4363	4.27563	2.08522	7.9588	2.72948	1.23666	4.1992	2.29471	0.874419	2.3662	2.04064	2.16002	2.56844	3.00806	1.54546
0.314429	0.965152	0.95747	0.959265	0.997428	0.921213	0.720084	0.759935	0.58793	3.82066	6.15228	4.46029	4.43308	5.79862	5.07767	5.00019	5.70191	3.84905	3.0702	4.87155	4.28162	4.34204	1.64041	2.9499	1.96609	2.69522	2.10802	1.73628	2.19154	3.5169	4.88736	6.24857	9.3105	3.86125	5.35223	9.84509	2.53918	3.56463	7.16766	1.38467	2.00665	4.88288	1.60125	1.09433	2.90696	2.27311	1.26402	2.41865	4.63516	2.74738
0.740187	0.967924	0.940377	0.981537	0.915481	0.947993	0.81671	0.756449	1.21939	6.17041	2.16998	6.83196	6.45332	1.44232	5.58431	3.14616	1.76369	3.72725	1.6834	1.13221	3.80249	3.03956	0.710777	5.92716	4.08693	1.01379	1.06611	3.07922	1.02264	0.612908	8.89293	7.89934	7.13614	6.47624	5.162	7.32042	4.50865	3.04952	4.78699	3.28703	2.195	4.15091	3.26811	1.66813	4.19827	3.56397	1.74957	5.16292	4.18678	1.56764
0.588733	0.976135	0.917954	0.979261	0.961489	0.947554	0.7831	0.776607	0.985602	5.3882	1.91354	4.84518	6.09006	6.11702	5.28224	5.47624	6.06261	2.34644	3.91062	3.40402	3.64456	1.86078	5.01993	6.02801	3.84237	6.84585	4.08386	5.05975	1.44142	1.94118	8.43984	9.97127	9.64593	5.6623	6.62301	10.0644	3.50272	3.14257	5.27258	2.33047	1.4812	2.97819	2.23532	0.870824	3.69081	2.90061	2.67198	5.43389	3.69697	2.91389
0.684121	0.976958	0.940306	0.996776	0.883669	0.954708	0.83695	0.735834	1.11704	3.11083	1.97031	5.72401	10.5364	3.92487	5.8477	4.83885	4.35837	5.36613	4.02488	3.71514	2.91934	3.86764	3.53697	4.08185	2.77073	6.13554	6.07981	3.21307	4.27285	2.18972	9.01368	10.9151	4.56881	6.17682	7.48289	5.43634	4.04323	5.07253	3.96353	2.66704	4.00634	2.97542	3.82563	0.420724	3.46861	4.73593	3.17008	5.07438	3.65778	2.77027
0.689773	0.965332	0.939504	0.982713	0.911827	0.938391	0.792827	0.727778	1.18065	4.0696	3.15826	5.26787	5.59276	4.78396	6.90038	3.44834	4.30453	6.85766	5.64838	3.98865	4.5109	6.05977	5.87546	2.70851	1.26648	9.2815	3.15931	2.37609	7.39801	2.24363	8.97436	7.06284	6.90949	7.07522	5.28531	7.0978	5.27748	4.59277	5.352	4.14165	3.86459	4.34573	4.62811	2.81344	4.57621	2.58943	2.73436	4.06279	4.4631	2.77111
0.798524	0.96443	0.952234	0.991063	0.857233	0.951075	0.843555	0.730254	1.38693	3.04088	3.49833	7.32052	4.2465	3.35942	4.84423	6.41014	2.33972	7.90282	5.18233	1.50776	6.94018	5.64674	5.48013	2.866	6.89154	1.23892	2.14165	2.65967	2.68526	0.780576	10.1049	6.49259	9.61307	7.28095	5.81825	8.52235	4.85361	4.59602	4.64316	4.07141	3.03019	3.60637	3.28379	2.3501	3.01032	4.34509	2.17932	4.21225	4.22546	2.9682
0.724002	0.979617	0.95074	0.998485	0.864164	0.957003	0.860244	0.737581	1.22998	4.8734	3.04696	7.56865	3.26763	3.83206	5.02106	4.31929	3.16406	3.05509	4.0114	2.40527	4.93184	4.85993	2.20715	3.97563	6.32753	4.03233	5.91524	2.89803	5.02044	2.4317	10.0735	10.1345	4.22153	6.30792	5.73285	4.62845	4.31881	3.5169	3.29004	3.22605	2.53119	2.99318	2.63187	2.12719	2.89531	5.61213	1.9391	3.08649	3.45328	1.79549
0.796819	0.964562	0.943262	0.989589	0.867248	0.952141	0.837372	0.732804	1.27669	4.13611	1.34531	5.5335	6.34265	1.26477	7.97307	2.36363	2.20792	2.58232	4.166	2.84192	4.40107	4.00706	3.71331	3.60658	2.03034	3.69525	2.70938	3.8065	6.73786	2.52172	9.17288	5.11482	8.55078	7.11634	3.49887	8.31786	5.44599	2.74674	5.25961	5.42061	2.47889	5.17349	4.70319	2.16589	4.85193	3.94547	1.51351	4.11399	4.32555	0.909554
0.561625	0.997148	0.960175	0.978812	0.970696	0.916126	0.749772	0.734918	1.05565	4.32489	1.14015	2.97167	5.20012	1.24823	3.67387	3.92424	0.754357	6.4551	4.41281	1.28097	2.42011	2.10575	1.40902	2.30853	7.81947	5.00027	4.15312	1.62155	3.08965	5.47681	5.78992	4.50177	6.13066	4.46745	2.94312	6.01019	3.34837	2.31267	4.78614	2.34378	1.95899	3.89427	2.3311	1.89672	3.47418	1.91457	1.69653	3.82277	3.30859	1.26546
0.392066	0.951458	0.93087	0.964219	0.98207	0.911263	0.731379	0.75626	0.71668	2.80106	1.76153	3.10022	5.01109	1.02341	3.93785	3.63552	4.26504	4.70826	3.38903	3.90657	3.67299	1.81714	2.65285	3.12837	2.0896	2.63838	1.51949	3.75387	4.86543	2.59132	5.71503	5.30692	9.99111	4.21093	4.19621	9.80707	3.11666	3.14717	6.50062	2.43819	2.15835	4.49125	1.70947	1.65456	3.41551	1.45194	1.6968	2.30982	2.38875	1.87292
0.703031	0.977251	0.960235	0.988269	0.9448	0.951822	0.812567	0.7744	1.06259	5.61518	2.42867	3.06443	2.95842	1.6439	2.50648	4.31318	2.37259	5.2242	3.42603	3.07325	5.94283	0.907543	3.22113	2.60533	4.76528	2.4566	3.38171	7.40881	5.2918	4.04059	6.91291	7.80465	7.20881	4.80438	5.04889	6.63217	3.00065	3.53218	3.94761	2.41807	3.17669	3.07401	2.61843	2.73552	3.72232	2.14025	2.46931	4.24838	3.33979	2.78924
0.786893	0.970021	0.950029	0.993983	0.860342	0.957911	0.840707	0.7272	1.18828	6.73781	3.01901	5.67156	3.86499	0.838749	3.31453	7.10248	6.13776	4.59206	1.98872	3.44388	5.22083	4.19637	4.1581	1.93295	5.97375	3.83016	1.5966	4.18991	3.86256	3.02608	9.38626	5.88809	8.10637	8.29916	4.94744	9.73104	6.40105	4.28717	6.97598	4.52263	2.8136	4.78715	3.77502	2.4391	3.97202	3.77767	1.90894	3.84316	2.64324	1.65944
0.288559	0.565984	0.70309	0.871376	0.960262	0.871786	0.634721	0.713852	0.473212	3.95734	4.4409	6.16507	5.27912	3.17256	3.36588	6.02547	2.70153	6.04678	2.59628	4.18698	2.9151	3.90606	3.18926	2.16077	0.999794	8.53295	2.46394	5.29391	1.75025	1.51305	8.43675	4.0073	16.9509	6.56751	2.88676	14.9673	3.8996	1.58515	9.4009	2.24108	0.82068	4.39631	1.38913	3.50322	2.5532	5.43021	0.72245	3.034	5.27742	1.66251
0.290058	0.918899	0.916726	0.943501	0.967175	0.898198	0.696453	0.728798	0.54177	5.81788	5.06171	4.00601	2.87686	4.71032	2.14031	3.46881	3.3378	4.55501	2.64027	4.34495	3.3476	2.81148	4.34569	2.35358	4.4173	4.17775	1.89317	3.65756	1.7884	2.76248	7.3601	5.26619	13.73	5.62262	4.69441	13.553	3.49281	3.23819	7.90326	2.25556	1.7424	4.00456	1.76674	1.75231	2.93997	1.94535	4.17618	2.75171	3.55775	4.1995
0.463014	0.999764	0.956351	0.972049	0.960118	0.908945	0.733124	0.724996	0.836986	4.0891	1.97048	6.5105	6.05566	3.06256	3.48481	4.0286	4.20574	3.34265	4.48718	4.38291	3.71665	3.53519	3.91234	2.39108	2.69118	4.08598	1.56325	1.45847	8.06929	2.59373	6.50615	5.88707	8.90573	5.02359	4.68091	10.286	3.47113	3.56957	7.32017	2.61932	2.49716	5.4327	3.81082	2.15021	3.79148	3.48484	1.53231	4.62505	4.60962	2.59342
-0.0521565	0.217232	0.685715	0.990034	0.295059	0.911659	0.788069	0.2353	-0.935036	8.37606	8.59153	3.9156	9.14017	5.0862	5.90537	4.6001	8.73359	1.9138	2.4739	6.56886	1.67259	4.60401	5.13203	1.37084	0.83037	4.01482	3.04218	0.308345	3.38258	2.38602	13.3644	2.99159	10.0852	9.70344	2.88164	15.0535	6.13656	2.42724	11.2672	4.50227	1.65998	6.09701	2.70673	1.16672	2.95524	2.65444	1.17531	2.60184	4.30986	3.63499
0.572266	0.99186	0.929631	0.96297	0.960357	0.904043	0.728599	0.722746	1.00186	3.86985	2.44145	4.31161	3.96853	3.02803	5.07593	4.23635	2.98444	7.17621	3.3904	1.47267	2.21233	1.42005	5.1261	1.93094	2.10225	2.06473	1.41968	3.33926	6.25744	1.42989	7.87517	4.87218	7.86432	6.36624	3.41759	8.99076	4.26279	2.68518	7.90048	3.30704	2.33121	5.97224	4.23098	1.79163	4.75829	6.49145	1.65329	4.51242	7.05899	2.34922
0.671453	0.970602	0.93396	0.978106	0.930569	0.942368	0.802877	0.768438	1.22854	4.24421	4.69181	5.21487	3.92402	5.10139	3.86357	4.48597	7.14259	1.07967	4.85219	3.63545	1.79205	4.05966	4.55473	3.20259	2.6258	2.85225	2.31082	1.46935	3.30357	0.734879	9.01786	7.54577	9.90755	6.87863	6.62939	11.0402	4.85531	4.92024	6.80325	3.29563	2.85756	3.84762	2.50946	2.25114	3.40542	3.26028	2.01331	6.94865	4.23588	6.31169
0.541581	0.960149	0.86696	0.978197	0.911568	0.927588	0.762874	0.722579	0.955794	2.08316	1.42333	4.68893	1.3494	3.65287	2.52449	4.13877	2.84645	3.06906	7.17013	4.6045	3.63336	2.78819	1.99762	2.3152	0.631281	3.58219	1.13523	3.43474	5.97214	3.77932	9.67139	7.51235	10.7769	6.97197	5.10287	12.0808	4.41598	2.63884	7.18745	2.8478	1.49048	4.0054	1.89174	1.40378	2.9398	2.78237	1.93586	4.67129	3.00286	2.12909
0.818572	0.980546	0.96399	0.997293	0.884069	0.964996	0.861549	0.76018	1.30641	3.84038	2.7742	7.9291	6.2953	2.11525	8.63983	3.12596	2.33579	7.31587	3.61275	2.03634	4.06668	3.05153	1.96494	5.34849	3.65699	2.01682	3.07849	3.54516	3.75863	3.13296	7.66267	7.41465	4.67136	6.36717	5.511	5.33151	5.02045	4.21657	4.37769	5.11426	3.81325	4.65178	4.62922	3.34429	4.54472	5.71629	2.40774	4.91339	3.86534	2.80462
0.768894	0.966906	0.94208	0.992285	0.874022	0.956621	0.842815	0.74374	1.47954	2.57838	7.31129	4.93827	5.12465	5.76866	3.59891	6.39753	5.04401	2.20386	4.13955	3.89364	1.88356	3.96835	5.14703	2.45245	2.99456	2.26674	2.17199	5.60233	5.02392	1.50027	10.0412	5.88017	7.67456	7.93385	5.20067	9.60948	5.86482	4.51431	7.74343	5.04892	3.30092	5.86665	3.29499	2.65385	4.69723	2.50753	2.61182	4.46674	2.38504	3.17791
0.739812	0.956914	0.868528	0.996093	0.697806	0.948712	0.836961	0.58592	1.4135	4.93034	2.54417	5.18282	2.85037	2.57986	2.32235	4.13815	4.37007	3.95048	5.31831	4.90386	2.24557	2.4815	3.71822	4.3362	5.52592	2.54941	2.00112	2.58513	8.91269	1.25826	11.2497	4.15066	7.36831	11.2644	3.89054	15.18	8.1183	2.89013	9.91479	4.87383	2.25828	4.43015	3.03508	1.87384	4.49152	2.4866	1.4675	3.05713	1.80234	2.0169
0.524671	0.992612	0.908969	0.975275	0.874052	0.896929	0.73291	0.664715	0.951453	6.18681	6.03095	1.73493	5.6096	8.58204	4.23232	2.86947	9.06495	3.1732	3.60079	6.95685	1.83386	1.63636	2.79439	1.63619	4.41288	2.29897	1.24043	1.72682	3.21476	2.03114	9.86959	2.63049	14.8499	8.54655	2.51684	19.2505	6.1138	2.50008	11.4628	4.25992	2.02904	6.00934	3.62579	1.33692	3.14026	4.35115	1.15949	1.49123	5.34561	3.21522
0.572051	0.992006	0.930477	0.916629	0.958424	0.89445	0.698585	0.730946	0.98453	5.97981	3.52206	2.19494	4.35185	4.60279	1.11098	5.16504	5.39828	2.62678	3.45529	4.35394	2.30893	4.06492	2.77178	1.39005	6.45	4.18215	1.42777	3.2178	2.53808	2.76803	7.81003	3.45669	11.74	6.89022	3.13561	16.0825	4.96787	3.0992	9.66395	3.34963	2.696	5.75657	2.74257	2.15912	4.03151	3.39987	2.39248	3.36635	4.59673	1.60643
0.550636	0.998249	0.963937	0.966916	0.97919	0.920036	0.751696	0.755364	1.00695	4.78537	3.98263	8.96029	3.01475	2.34803	4.16071	2.84898	4.63974	4.27535	4.34732	3.94979	4.45175	2.77792	2.86264	2.87956	2.44147	3.24223	3.60722	3.21584	5.11418	1.92384	6.65328	5.76543	7.45262	5.5359	3.64876	9.19322	4.11545	3.03302	7.62248	2.60022	3.12811	5.25669	2.94614	2.94963	3.89635	4.78438	2.83802	3.35787	6.02861	2.1443
0.714852	0.985295	0.96619	0.998031	0.9155	0.964795	0.859645	0.789645	1.33726	2.61065	7.03095	2.38558	4.19374	2.86395	7.28088	2.94649	5.03165	5.07643	4.56034	2.95894	5.83564	4.91922	3.8367	4.73632	1.3082	3.64983	6.20672	4.58109	3.42157	2.98846	7.33996	8.51561	5.35168	5.21793	6.76725	5.14413	3.82472	5.23373	3.69673	2.58035	4.11753	2.64245	1.89219	2.70503	2.96164	3.18784	1.92369	2.54378	4.24245	4.05874
0.636346	0.961521	0.899263	0.966447	0.904494	0.930072	0.777718	0.732386	1.25556	3.1876	4.91823	4.88912	5.11375	5.95528	6.62549	4.43289	3.66376	2.85707	3.90247	5.03137	1.97094	5.18857	4.4424	2.62357	4.50355	4.61931	2.33963	1.77377	0.397506	1.11144	10.2831	7.13599	10.165	8.50122	6.04509	10.9239	5.64572	4.11711	8.58216	3.39215	2.27335	4.95695	3.24678	1.73655	3.58302	3.71059	3.12909	5.62546	2.88771	2.9847
0.449472	0.848801	0.835457	0.99263	0.771742	0.905948	0.763513	0.587831	0.940953	3.83267	2.26091	3.9402	2.52208	4.9661	2.12445	2.37519	3.81253	4.10466	6.47584	2.04673	1.97608	6.87231	4.67755	3.57205	2.69001	4.10697	2.78233	1.8826	1.40769	2.66217	8.61735	3.93145	8.26207	7.16185	4.24691	8.275	5.15775	4.37529	6.05847	3.95743	3.96295	4.64798	2.82188	1.00127	4.17774	3.77914	1.94029	3.00291	3.23429	2.06052
0.316721	0.524091	0.752485	0.546523	0.982	0.864641	0.415628	0.733281	0.472576	5.51654	1.56328	3.20545	3.14119	1.61448	2.79647	4.15426	2.825	3.79708	4.02984	1.89505	1.21734	4.54335	2.92391	1.05727	3.44232	5.01173	0.871937	4.55299	2.72282	1.63903	8.72483	3.81049	14.5756	6.58647	2.87974	16.2276	4.34636	1.98823	9.89868	2.93613	1.24554	5.72712	1.99569	0.890847	3.52419	2.75718	1.09822	2.43312	2.85861	1.08228
0.512955	0.990663	0.948983	0.915506	0.966686	0.88132	0.678864	0.712087	0.803224	6.50212	2.39915	3.73837	1.21968	4.81495	3.27365	3.75772	6.28813	2.6894	4.51	3.94001	2.41692	8.2862	3.75419	2.15098	4.42244	3.51936	1.0094	2.33234	4.01881	1.74978	7.74836	4.43156	9.93933	6.2953	3.48584	9.8288	4.75874	3.12705	7.63293	3.53428	2.78407	6.47228	2.56801	2.35649	5.66002	2.27835	2.03819	4.50365	3.44466	1.865
0.477101	0.991393	0.941571	0.933335	0.969921	0.885679	0.69846	0.714077	0.892388	4.18561	1.91136	2.83918	4.1509	2.08798	3.3752	2.75447	1.43237	5.51839	5.18797	4.81961	1.80651	6.00889	5.06809	1.86633	4.10277	6.77994	1.9954	1.61461	2.73825	3.22908	7.68669	4.93923	9.16014	5.79595	3.28819	11.1586	4.246	2.1735	8.05302	3.21317	1.89778	6.24448	3.23936	1.63467	6.1776	2.90621	1.49465	4.37328	4.89285	1.23856
0.795106	0.982819	0.967458	0.996447	0.918731	0.962254	0.85249	0.780815	1.29511	9.15633	2.08379	6.93972	3.43922	4.19653	4.9672	2.47135	4.76516	4.83081	2.66472	4.88623	3.85894	4.28175	5.24325	4.63795	3.73495	3.06568	1.72407	3.56485	5.26963	2.30219	7.61338	7.32393	4.53089	6.02657	6.24064	5.76259	4.57694	5.11292	5.05688	3.87122	4.58975	4.28059	3.42183	3.86772	3.7618	5.6216	2.45922	4.34412	5.76971	1.17845
0.698072	0.97979	0.936231	0.999196	0.869751	0.964259	0.844161	0.737705	1.28317	5.9335	8.96098	5.65764	3.41241	6.07597	6.0596	5.08088	7.23588	4.43502	3.87071	5.87132	3.53314	2.6221	1.59604	4.50795	3.15674	1.09738	3.60396	5.22281	2.23181	1.0484	8.74416	7.68296	5.86178	6.71952	7.86392	7.84564	4.48244	5.87	5.78805	2.71783	3.48422	3.75401	2.39709	2.15418	2.92964	2.33631	2.01691	2.96843	6.07585	3.14655
0.690829	0.979047	0.945074	0.989542	0.919254	0.946224	0.815891	0.758232	1.22034	5.4239	3.14443	7.19651	2.28595	2.12387	4.69191	2.00266	1.31027	5.73886	3.96652	2.75822	6.28124	3.06914	4.44723	3.86688	3.30767	2.63296	1.63273	3.11804	1.39132	4.25691	8.04066	8.2706	6.46073	5.99238	6.12197	7.66693	4.46498	4.75151	4.62683	3.45071	3.04766	3.24851	2.35473	2.12822	2.6519	2.51654	1.75182	3.25926	1.4718	1.69759
0.628599	0.947119	0.887433	0.945537	0.921194	0.922242	0.757311	0.743888	1.14926	2.58202	2.70938	3.26673	4.40901	2.80481	4.07834	6.6394	3.47329	9.01749	5.67523	1.65283	7.32968	5.88059	4.48418	3.85684	5.20959	3.28261	1.27021	2.01187	4.07385	2.16173	8.35996	5.31359	12.3675	6.28635	3.52461	10.8341	4.54172	2.34991	5.48886	3.59286	1.62456	3.77378	3.36171	1.82612	3.03617	2.83539	2.29502	3.59311	2.74233	1.98162
0.768974	0.966899	0.946207	0.988324	0.896463	0.951813	0.824632	0.74933	1.26492	1.86178	4.80694	2.82322	8.14048	6.67302	4.60706	2.36304	4.53075	1.70459	3.94294	5.67463	1.60186	4.41263	4.64323	2.85966	2.59937	4.1951	3.92778	4.84145	2.89545	0.355358	9.23847	4.6864	8.40856	10.3215	4.44643	12.9801	8.99979	4.24583	12.5859	5.46913	3.09749	7.06838	3.78163	2.65915	4.97628	2.96392	1.5693	8.71435	5.97396	6.87436
0.68372	0.982275	0.954494	0.996892	0.925549	0.959052	0.843835	0.778103	1.27057	3.89566	2.36647	8.81966	2.06305	3.9873	7.3545	6.58644	6.72954	5.26911	3.88363	4.37759	2.57658	7.51182	3.35411	3.7113	1.93312	3.22225	4.45692	2.42664	2.6971	0.806001	9.2222	10.2354	4.48908	6.16192	8.43003	5.13434	3.96846	6.18608	4.76131	2.65105	3.88369	4.50898	1.74963	2.73842	3.27329	3.26956	1.91856	3.44689	4.07555	3.26207
0.591699	0.986121	0.929657	0.981952	0.928108	0.927964	0.769262	0.730866	1.11578	5.86932	4.02951	4.20627	6.15321	4.69999	5.08277	4.66456	4.49518	5.37574	4.22863	5.07869	4.58538	4.18397	4.78049	4.84702	3.06993	4.95114	2.48529	3.21315	1.23324	5.6014	7.78647	5.71834	8.31912	5.74562	4.62546	9.15807	4.13703	3.4944	5.72714	3.1746	2.72331	4.36733	2.89258	2.05859	4.12404	3.20915	1.83485	3.43579	2.21021	1.66739
0.350598	0.945572	0.913954	0.934931	0.975696	0.893988	0.70033	0.737577	0.662161	4.94121	4.98457	3.53543	3.63184	5.7564	2.42945	2.71161	5.65826	3.28076	5.80199	6.38556	2.63782	3.04707	6.91898	2.91313	5.35915	3.58124	2.95724	2.05298	5.46518	2.31034	6.29961	4.82157	12.566	5.06279	3.81773	11.1504	3.56494	2.79408	6.85714	2.65983	2.09933	4.23179	1.99009	1.83977	3.33772	1.96688	2.15159	2.90181	2.5282	1.92302
0.366974	0.825659	0.737822	0.99819	0.727632	0.920955	0.769126	0.57071	1.1754	2.20304	4.1399	2.93051	2.85866	5.01414	4.84021	4.17518	5.70943	3.28366	4.74671	4.75013	3.3215	4.91864	4.22548	2.91419	3.87878	4.04267	0.577123	1.89805	2.87353	3.10446	10.5587	3.4557	12.375	7.00475	3.47976	11.3803	4.04435	3.06205	6.40667	2.83105	2.10396	4.04491	2.23004	1.87511	3.09043	1.95861	1.1874	2.39689	2.51905	2.30577
0.723027	0.947048	0.911074	0.964984	0.896421	0.941977	0.799607	0.744062	1.31484	4.44589	2.6983	3.06908	4.90089	5.90012	2.31266	3.56197	6.10312	2.6039	4.41591	3.35284	2.60631	2.2372	2.79869	2.80107	3.72696	4.67573	1.13813	2.38125	7.41379	1.45923	10.9959	5.61981	11.9436	10.314	5.61102	15.0418	6.95285	4.63433	9.12113	3.58541	2.99511	4.12386	2.44907	1.85847	5.80874	2.959	3.08092	7.39656	5.33363	4.28077
0.704843	0.973922	0.923025	0.986294	0.871595	0.918164	0.768665	0.675086	1.37984	3.28577	3.40124	2.77714	6.68837	7.60019	1.69295	2.86169	6.47178	1.06183	2.91258	6.50368	0.773375	4.43303	6.76395	1.30067	3.09155	3.38258	1.48	0.859764	7.47556	0.745396	12.2147	2.56824	7.87579	12.4462	2.33343	16.0729	10.4862	2.29904	14.9729	7.50141	1.95064	10.3	5.0073	1.93449	6.14456	4.45287	2.75071	3.83399	3.10249	4.29243
0.713903	0.964494	0.889874	0.991722	0.81229	0.941431	0.818507	0.670897	1.12552	2.67035	1.89086	3.43572	2.80657	9.80003	9.25753	5.2753	2.32712	3.57476	5.40188	3.96627	5.01893	2.9713	2.52375	2.87648	3.33246	8.18357	3.22641	3.23749	5.40493	2.88286	9.05232	5.84009	7.55273	8.60941	5.34848	9.1736	6.4463	4.55708	6.76262	4.68784	3.2178	4.53223	4.04479	0.612082	3.29406	3.22028	2.0265	4.39406	3.91289	1.61621
0.747875	0.970885	0.942844	0.996128	0.864347	0.954539	0.839872	0.731638	1.22961	4.06079	8.49457	6.95947	5.881	5.03015	5.47504	5.07078	5.11969	3.54243	2.35954	4.32201	3.49715	5.34596	7.73093	2.51337	1.87366	5.70616	1.93541	3.01097	6.3669	0.794937	9.53086	6.8837	7.95866	7.85509	6.18431	9.70886	5.70908	4.80955	6.54612	4.3407	3.03899	3.65194	3.11514	1.84428	3.28085	3.68212	2.10278	5.05294	2.52823	1.62427
0.825874	0.955973	0.921751	0.994457	0.66487	0.954323	0.864783	0.57826	1.31522	4.73218	0.494715	4.48814	6.74007	2.90364	4.37235	6.15049	1.91897	9.17065	4.51709	5.82058	2.4407	1.86258	3.73804	3.26557	3.33566	3.75551	1.37296	2.02388	2.43453	1.53675	11.3038	3.42191	10.012	11.1698	3.45572	9.28182	10.4215	3.11575	7.57188	7.8657	2.47147	5.73327	4.40144	1.94265	3.00433	3.50579	1.88372	3.54602	2.76201	2.01671
0.610288	0.976384	0.921446	0.993341	0.89031	0.942161	0.803782	0.724262	1.055	5.31728	2.10368	5.8285	3.73565	5.68409	3.62773	4.47646	4.97614	3.53315	4.31323	3.52985	2.63169	2.81314	2.83445	3.76113	1.74095	2.05449	0.966212	5.62526	0.774718	3.77371	8.34718	7.3399	6.56692	6.1968	7.1971	8.17252	4.29034	5.0348	6.509	2.91314	3.18256	4.31894	2.10043	2.46846	2.90772	1.55694	2.2626	3.22664	1.88821	5.28527
0.730974	0.977779	0.951677	0.99415	0.917814	0.958199	0.847513	0.779339	1.13096	5.67018	2.09338	5.38016	5.9653	1.45647	5.64962	2.93811	3.03107	4.33671	3.57169	1.53158	3.85751	5.80779	3.04376	2.3225	1.54684	3.02563	3.16237	3.12834	4.12431	2.40131	8.69749	9.03842	6.16049	6.15307	7.92666	7.53863	4.05258	5.64534	4.35212	3.31479	3.23992	3.20067	2.78528	2.51554	2.63651	3.86389	0.997438	4.91936	4.93521	0.817817
0.701191	0.936626	0.911001	0.971375	0.877665	0.932898	0.785081	0.707946	1.16398	7.25284	3.76878	6.81236	6.43408	4.15926	3.11274	4.36648	4.94569	2.02865	4.03825	4.80189	4.02242	2.81259	3.94099	2.49807	4.19908	4.23834	2.76098	1.79759	3.8357	1.56996	8.79317	4.71981	10.29	6.62844	3.63627	10.3694	5.45625	3.20236	6.88594	4.77665	2.57725	5.72018	4.6982	2.23853	5.90395	3.96169	1.79781	4.59704	3.75034	2.37362
0.749251	0.9828	0.969677	0.991197	0.955976	0.960975	0.840704	0.806728	1.19488	3.28049	1.70749	3.9497	6.13169	2.39991	9.14395	4.55927	1.86315	8.17633	4.15634	4.65984	3.31469	3.83923	1.91142	3.80029	4.89775	1.25529	5.15871	5.371	2.7306	2.09871	6.64747	7.49552	4.87771	5.24152	6.35203	6.56053	3.80838	5.50965	6.40106	2.74461	4.08934	4.55204	2.82911	2.50614	3.55065	3.83768	2.62879	3.27731	4.53726	2.01288
0.557507	0.986057	0.924327	0.969454	0.952602	0.910875	0.744137	0.748536	0.869323	2.02651	3.07416	3.73174	1.79852	3.21709	3.56814	2.6888	7.84999	4.90313	6.58735	4.08014	4.37144	7.49615	2.30931	2.27357	6.40425	5.69375	1.97896	5.78741	3.83918	1.92857	6.35004	5.20215	9.34219	5.06314	4.36429	11.0796	3.85008	3.46282	6.94108	2.93114	2.56262	4.71313	2.43025	2.09087	3.82838	2.51629	1.58883	3.23077	3.02878	3.03302
0.746051	0.972245	0.954229	0.973478	0.958606	0.947536	0.806595	0.792123	1.24326	4.1408	5.54886	6.96434	6.07707	3.32125	8.38176	3.94456	1.88392	5.08127	7.85284	7.43493	5.16774	5.56216	3.20837	1.86498	7.21502	3.8847	1.58075	4.48452	5.0199	3.8609	7.13964	6.03459	6.98578	5.92779	6.69502	8.76239	4.52694	6.78474	5.82829	3.47307	4.74072	4.60958	2.81036	3.09325	3.70079	2.82329	2.49072	3.59453	4.80976	2.79625
0.760836	0.964188	0.962122	0.984554	0.921785	0.952746	0.811909	0.759977	1.25255	2.84634	2.44364	5.59721	3.61697	1.95779	6.68896	3.76912	2.30975	8.8566	7.25977	2.80606	3.79072	2.82171	2.55378	1.56896	3.40266	2.97352	1.98097	1.62573	3.67521	2.46426	7.26762	5.9975	6.84952	5.81671	3.90209	7.9696	4.4707	2.28151	6.33693	3.66796	2.01692	4.75591	3.36691	1.72351	4.70208	4.18586	1.62832	4.4027	4.39336	1.51423
0.602286	0.998832	0.961038	0.968106	0.958846	0.916594	0.754688	0.746759	1.02885	7.65258	4.94339	4.95873	3.14912	2.87301	4.18162	6.63155	2.32236	4.9268	5.00108	9.77352	1.996	4.13608	4.97109	0.893037	3.77485	8.43635	1.52611	3.89371	4.59438	2.45469	8.08775	4.73353	9.21369	6.21629	4.38406	11.5121	4.28528	3.93513	8.13278	3.53753	3.07854	6.0645	2.73887	2.58924	5.01055	4.16727	2.26532	3.73738	2.93692	1.87461
0.622984	0.963052	0.923834	0.947597	0.958618	0.925338	0.75528	0.766691	1.00427	7.4253	3.62745	7.15728	6.2347	5.8017	6.24748	3.84978	5.95667	4.27426	6.23507	1.74587	3.09815	4.23429	6.84493	3.00052	5.91051	3.84967	2.7536	4.08693	2.70103	1.57102	7.83371	7.15803	13.2548	6.21002	6.66979	11.4819	4.29856	4.82538	5.74749	2.69256	2.34791	3.10365	2.25342	2.56824	2.286	4.0989	2.26347	4.19832	4.95514	3.36204
0.696319	0.97465	0.957858	0.985854	0.93193	0.942788	0.804384	0.754662	1.23239	5.30262	1.96976	7.08687	2.26198	0.796679	6.39128	4.83595	1.9939	4.06585	5.02889	0.997687	4.06434	3.56733	4.78758	4.03852	5.53033	1.75211	1.33331	3.73073	7.20272	1.4872	7.84063	7.18166	6.30914	5.75456	4.305	7.44902	3.93651	2.65657	6.37509	3.49884	2.43042	4.94543	3.34531	2.51992	4.28661	2.04305	2.46281	4.26545	2.14527	2.11375
0.359302	1	0.984866	0.968977	0.99004	0.923064	0.744278	0.772622	0.770987	2.21554	3.98417	3.26782	2.05616	7.77722	3.84316	4.32035	6.55137	2.47958	1.78213	6.51312	2.90782	4.09554	5.58905	3.89632	4.3929	7.14938	3.95819	1.57323	2.4938	2.18058	5.42063	5.87991	10.269	3.84153	3.36373	11.5059	2.5478	2.22648	8.62837	1.9603	1.44922	4.16291	1.79217	1.33911	2.58543	2.44463	0.819604	2.59984	1.17565	0.840864
0.718616	0.97331	0.939141	0.97994	0.939969	0.94599	0.813137	0.779291	1.1264	2.58958	3.54885	3.01872	4.11943	4.77161	7.89851	4.5102	2.47736	3.08784	5.05357	6.46019	5.83446	2.94849	3.35317	3.7144	3.41872	1.58072	3.66332	2.96779	2.16067	1.92181	6.75967	5.26927	8.42778	5.59966	4.12467	8.81333	4.1265	3.2956	5.3102	3.45514	2.38856	4.23236	3.22843	1.87003	4.60547	3.12327	2.11613	4.2208	2.79679	1.45971
0.678081	0.925899	0.831306	0.979151	0.749067	0.931484	0.790942	0.608392	1.0333	6.47041	5.65665	3.75482	4.37488	3.49983	4.54794	3.60614	4.58807	1.46207	7.85291	4.0095	4.10317	3.31285	1.73299	1.69748	2.16941	5.59995	3.27896	3.14971	4.36491	0.400874	10.408	4.26511	11.2118	10.4635	4.00545	12.7637	7.40114	3.14428	8.59465	4.59978	2.27601	4.20879	3.61365	1.77767	2.83609	1.99743	1.63954	4.44208	3.21149	0.981991
0.294658	0.913446	0.871322	0.916412	0.944808	0.8725	0.672672	0.704289	0.510503	4.3921	3.45266	1.91325	5.14086	4.22263	3.92904	6.3045	4.43551	2.54009	3.75349	6.61005	0.967884	3.31968	6.49915	2.47772	2.65991	3.25127	1.53032	1.76567	3.07492	2.71654	8.15457	5.26711	13.6309	6.41744	3.94757	12.5387	4.32145	3.0321	7.4816	2.76341	2.17382	5.02525	2.1242	1.75321	3.43342	3.38318	1.78427	3.43257	4.72469	1.48949
0.770252	0.945777	0.940857	0.964313	0.911188	0.941552	0.796352	0.751253	1.1359	3.14041	4.483	2.07837	3.72462	1.8896	3.41998	5.53538	2.33293	2.7117	3.52601	4.56208	1.7507	4.47255	8.64089	2.15083	5.1351	10.0589	2.0758	3.79245	6.51501	1.71557	9.10114	3.87971	11.7815	8.90657	3.34189	14.7947	7.76226	3.4761	10.0639	5.79274	2.87767	5.44282	4.60031	2.15833	2.78447	3.04172	1.40841	4.24872	3.94201	2.14351
0.73609	0.974571	0.959858	0.990479	0.930334	0.959397	0.827138	0.779256	1.19261	7.79156	6.92048	7.51332	4.00786	6.87743	3.59296	8.65512	4.76281	2.93503	1.41627	3.87613	3.34302	3.01209	5.55707	3.6349	2.71345	3.5332	2.673	3.47621	3.94283	3.35444	7.95766	7.91921	7.31901	6.53498	5.52963	8.42667	4.83931	4.12947	6.82814	3.35974	3.01282	4.24012	2.5365	2.28086	3.58455	2.16468	1.68095	4.50242	3.5386	1.54712
0.352006	0.77084	0.795894	0.850235	0.960037	0.875014	0.631917	0.718555	0.667961	6.57364	4.36245	2.29802	4.30703	1.37614	3.22106	4.01552	3.73152	1.49654	1.47582	4.93551	1.27003	4.61319	1.00125	2.32391	3.29336	2.11086	2.27628	3.35354	8.16745	3.40089	7.76796	4.51661	16.2055	7.42757	4.04698	16.8435	5.44147	2.67689	8.15357	3.49907	1.23901	4.48098	2.67808	1.95155	4.05254	2.46914	3.17952	5.84556	3.73542	3.80202
0.759458	0.966341	0.946533	0.992442	0.870809	0.951157	0.834123	0.730649	1.35802	5.03661	3.9313	6.51898	6.66763	7.70782	4.45087	1.55546	5.5942	2.82577	4.15443	7.43001	4.23174	4.72237	5.07488	4.47626	3.52091	2.44117	1.89466	2.25812	3.13023	1.40455	9.11571	5.57545	6.92609	7.35193	5.30785	9.6613	5.51285	4.70804	7.1415	4.1622	3.21953	4.90945	3.57441	2.65103	3.7452	2.98003	2.37215	5.06021	2.27174	2.66877
0.515463	0.990619	0.944643	0.882012	0.97842	0.887423	0.664917	0.735424	0.841574	4.58083	2.6645	5.02847	6.69007	5.7705	4.66802	3.62234	4.0083	1.43122	6.64547	6.0884	3.32866	4.34924	3.91923	3.28053	4.13821	5.52415	2.24216	6.01742	3.46859	1.42119	6.46978	3.91562	10.8395	5.23046	2.70473	10.6261	4.2592	2.70489	7.78102	3.38453	2.77222	6.42783	2.59683	2.39766	5.19821	2.21174	2.21777	4.31533	3.77893	1.59457
0.738498	0.976183	0.955589	0.991215	0.916296	0.952869	0.820599	0.754363	1.23316	2.26925	3.95121	3.75179	5.74434	5.56641	8.40468	4.46328	2.43811	3.63953	6.3585	4.71212	10.4502	4.56697	2.89932	2.33391	2.56476	7.22249	2.96384	3.94741	5.04272	6.69929	7.02841	5.95078	5.28653	5.45773	4.71731	7.53706	4.55755	4.42129	6.009	3.84346	3.66552	4.31142	3.1352	3.14942	3.34677	5.27885	2.77276	4.07671	4.15146	2.05542
0.728106	0.95651	0.921372	0.983529	0.869534	0.94433	0.811067	0.714556	1.18257	2.34528	2.82383	7.85446	8.12068	4.36788	6.19486	3.29375	2.19528	2.99023	1.76591	3.04089	2.67599	8.6373	2.44012	2.82277	2.3133	4.23617	1.25723	1.79161	2.25811	1.81596	8.92293	6.0217	8.32438	9.07955	5.14705	11.0805	7.18014	3.34007	8.07833	5.05537	2.0238	4.78339	3.94478	1.87817	4.42619	2.81155	3.97048	3.29379	4.55301	2.26001
0.493379	0.996075	0.949076	0.966442	0.978502	0.901729	0.718871	0.7293	0.817989	4.4606	1.449	2.28421	4.5139	11.33	2.97156	3.20783	2.57567	4.99315	3.31137	3.08734	2.9486	3.70742	2.65868	2.52276	1.80609	7.06028	2.11814	1.44232	2.51336	2.31475	4.94534	4.14206	7.75988	3.70331	2.27162	10.4852	3.05948	1.57916	8.82792	2.66459	1.75828	5.34702	2.29174	1.76012	3.36421	2.11288	1.77394	2.81327	3.6002	1.79097
0.709867	0.967655	0.865501	0.99029	0.755072	0.928948	0.796686	0.606294	1.24112	4.3509	2.35962	2.65021	3.83404	4.24874	2.17891	4.3599	3.41786	2.53356	3.80893	5.83816	2.84064	2.35648	3.87489	2.57594	2.49368	2.98147	1.65031	0.469676	1.72529	2.75516	9.53476	2.50617	8.81779	10.6147	2.54067	13.8581	10.1031	2.3317	10.5764	7.24948	1.86587	6.5508	5.51715	1.7483	4.42126	5.24252	1.90975	4.49214	5.97358	1.78426
0.497492	0.999967	0.943742	0.987964	0.916052	0.915113	0.749277	0.698812	0.976754	4.25028	5.90011	6.2021	6.35759	9.9285	4.21076	3.19925	6.37774	5.00629	2.8375	6.56408	3.19756	4.24049	6.78488	1.69506	3.97882	3.2067	1.8426	1.725	5.46772	0.739512	7.58852	4.76919	9.14147	5.87222	3.55713	11.0797	4.19891	3.25568	9.33649	2.93282	2.52299	6.16697	1.54939	2.13951	3.41415	4.4436	1.96242	3.30158	4.8019	2.48928
0.712883	0.928653	0.902082	0.971516	0.863255	0.942704	0.800152	0.712805	1.29456	5.04294	4.62489	3.85454	6.94268	4.33976	2.72628	5.3007	7.4623	2.67803	3.81234	3.94267	1.86514	2.14013	7.85086	1.64185	3.44462	2.67193	0.950049	3.2635	5.32473	0.912192	11.4083	4.21868	12.7052	10.1205	3.94796	16.076	6.05577	3.21628	8.33465	3.71345	2.45764	4.84003	2.45051	1.96516	5.32023	3.34454	1.86817	3.27051	2.55124	2.65128
0.27419	0.721095	0.752363	0.830412	0.916926	0.854328	0.590014	0.671152	0.529646	7.60187	5.53647	2.73195	3.39668	5.40999	2.65034	3.37882	6.94407	2.32011	4.58737	8.2621	1.32108	2.20918	6.08257	2.55272	0.758691	0.791284	1.10796	2.3128	2.73772	1.80754	10.0234	4.03493	16.9951	7.17898	4.0802	18.0043	4.28096	2.60855	10.3164	2.57038	1.38275	4.2714	5.0705	1.75844	1.9912	7.28778	3.35652	4.79832	6.85857	2.98236
0.578565	0.98134	0.928849	0.985687	0.926589	0.932005	0.788768	0.736962	1.02717	7.10135	4.90272	4.54012	3.56612	3.61793	5.7047	3.73751	6.51429	2.32793	7.58527	4.00366	4.41	5.04337	6.37291	2.89587	2.62772	2.13696	1.00127	2.77842	3.54493	1.39555	8.55427	8.26764	6.47022	5.79547	6.46114	9.01829	3.76712	4.46773	7.05726	2.47128	3.64286	4.16566	2.11569	2.59694	3.24943	2.17962	1.72877	3.01099	4.041	1.13112
0.655192	0.979989	0.954319	0.986679	0.954491	0.944413	0.802378	0.767931	1.06577	3.7697	2.64807	6.8861	3.37382	8.96134	5.54593	7.08169	1.14836	4.75743	2.82392	0.310837	7.33923	4.17084	1.71436	3.58245	3.67462	1.60695	4.45897	3.15358	1.20775	4.01311	6.48849	8.31367	4.96958	4.66837	5.99522	5.90027	3.43642	4.18239	4.68063	2.95171	2.91836	4.33277	2.66158	2.41249	4.26361	3.12584	1.85387	4.06932	4.9143	1.27231
0.762758	0.957958	0.945933	0.979394	0.920261	0.952409	0.816574	0.767999	1.18137	8.68172	0.611203	9.39513	3.25828	2.37357	6.16433	4.27605	3.13898	3.57128	4.02627	3.95446	2.77461	4.23291	4.88998	2.79992	4.19817	3.66388	3.47223	2.58962	2.71328	0.928437	7.1563	5.30247	8.04422	6.20205	5.0763	10.368	4.83418	4.54961	6.82077	4.35291	3.29652	4.37465	3.61021	1.96191	3.9119	3.27854	1.7693	2.99198	2.68412	1.67526
0.325228	0.873644	0.849566	0.975907	0.874556	0.877889	0.718571	0.654386	0.738934	5.92092	2.67552	7.38745	3.7882	1.57468	3.34926	4.2795	6.00437	5.86068	3.17651	3.50513	4.09317	2.97872	2.69545	1.26651	5.26228	1.90825	2.06654	2.98193	5.39322	2.65479	9.48416	3.81739	11.4927	6.68688	3.77764	11.7462	4.38296	3.46724	7.2049	2.90398	2.30271	5.17612	2.70386	1.74543	3.80229	4.5637	1.61192	2.76024	3.69362	1.00574
0.66739	0.968787	0.936254	0.988175	0.901989	0.942656	0.800508	0.72412	1.21981	2.6831	1.48223	6.24784	4.32852	6.03811	4.03903	4.33225	3.05093	5.12549	4.30195	5.81497	4.82277	2.60592	9.32039	2.33191	3.36972	8.36989	1.26692	3.21812	8.86174	1.49547	8.40491	6.59796	4.91677	6.20537	4.92479	7.35692	4.32598	3.19925	8.47957	3.49468	2.25675	5.83907	3.61319	2.24694	3.67148	4.87553	1.95727	5.74189	5.83073	2.02261
0.140937	0.395605	0.627303	0.524468	0.981232	0.825053	0.373709	0.698864	0.219187	3.67546	3.24904	4.16625	4.83802	5.09928	2.31884	6.03604	3.31057	2.46137	4.45235	1.80058	1.80841	3.89447	6.68475	1.76955	2.46151	4.51386	1.0735	3.84349	4.75296	2.14746	8.52808	4.67042	20.3967	5.84009	3.38724	16.4515	3.73207	1.81094	7.71371	2.69901	0.993075	3.76587	2.96924	0.89478	2.53709	4.2398	0.365469	1.84371	5.33515	1.32282
0.661809	0.946709	0.903408	0.961364	0.912321	0.926779	0.771367	0.728064	1.13604	8.01861	4.37692	3.72936	1.75077	4.1454	4.18161	5.84285	2.90227	6.51774	7.84698	7.85112	3.4394	2.75518	1.48907	5.07597	4.74209	6.90971	1.95202	1.98743	3.67117	1.10231	8.57399	5.56338	10.0959	7.22944	5.68531	13.166	5.54182	4.60856	7.47715	3.77201	3.04255	4.39565	2.58832	2.11767	2.63294	5.02445	2.14194	4.89964	3.00331	3.18541
0.480846	0.884671	0.871315	0.839081	0.926434	0.870091	0.6314	0.694866	0.896654	3.88327	3.91746	0.558459	6.96409	2.32836	0.923895	4.05231	2.34713	1.63064	1.75985	3.85475	1.2372	2.20285	6.30935	2.39797	1.67283	2.97948	2.25239	2.4763	6.85878	1.66086	8.77897	2.56389	15.3813	7.93693	2.14546	18.4002	6.23163	1.85008	8.64103	4.46952	1.49011	5.01488	3.26584	1.39926	3.60594	4.50032	1.30447	2.5463	6.03361	1.76541
0.694665	0.934625	0.919176	0.949207	0.930208	0.930638	0.769969	0.751353	1.16599	4.53358	5.30225	5.75541	5.68968	5.41895	0.69846	3.08607	5.0236	1.86619	3.37051	8.20934	1.84834	1.34084	2.64379	0.667491	3.16068	4.61146	2.12443	3.28138	4.66028	1.09244	8.9199	5.23469	10.9715	9.02525	4.75526	16.221	7.60922	3.87402	11.5781	5.2443	2.72845	7.52971	4.63272	2.57348	6.9223	3.66502	3.88289	3.55216	3.47204	3.55641
0.557886	0.872546	0.868405	0.834185	0.893825	0.859341	0.608558	0.661421	0.940997	3.31007	6.16327	2.18413	6.43914	6.18572	2.14377	2.93284	5.54974	1.40005	2.66643	6.56524	3.03544	2.62577	3.58592	1.98141	0.98937	5.65537	2.41688	1.28453	8.40372	2.46568	13.596	2.15823	17.3043	13.8376	1.37521	18.6015	9.75676	1.33188	13.9585	5.9548	1.2569	6.11806	2.84223	1.18656	2.58783	4.97004	1.05356	1.67425	6.18382	0.851358
0.577441	0.962591	0.897527	0.906886	0.941076	0.894222	0.709459	0.735911	1.04069	8.34635	7.18446	0.932604	5.39858	8.62568	2.65137	4.72247	6.75658	2.68422	3.45642	3.92019	3.72156	4.9277	4.5221	2.57272	3.1751	3.22533	0.118912	3.01489	5.12637	2.60232	10.0756	3.39763	15.0127	8.47651	2.98081	18.569	5.87265	2.6009	10.2059	3.57004	1.80388	4.15257	3.50892	1.28717	3.30764	3.21376	2.49371	3.99761	6.46078	4.34413
0.25005	0.441673	0.741903	0.378876	0.974543	0.830202	0.284625	0.70894	0.289917	5.97838	1.51447	1.38142	3.94857	2.24715	1.46171	6.30165	1.29392	1.67913	3.82832	5.44224	2.2406	5.57031	4.75573	3.40709	7.92357	3.57266	5.1355	2.69672	5.71072	1.4848	9.30308	3.29226	22.2843	7.36816	2.7168	16.3352	4.79801	1.97335	6.22355	3.28894	1.10984	2.76026	2.71188	3.84251	1.71814	1.78556	1.00714	1.755	5.33759	0.597793
0.74499	0.973168	0.96253	0.983876	0.944785	0.949631	0.818599	0.784132	1.10635	5.39929	2.47704	4.7678	2.7406	2.84757	5.66979	1.74489	1.42431	3.76259	4.90622	5.96015	4.64787	3.71302	4.6664	3.28809	7.54919	2.32405	3.11943	3.89295	3.04081	2.29998	6.61659	6.21124	6.91569	5.33657	4.7077	8.03978	4.32296	3.35783	5.73442	3.86744	2.65333	5.14893	3.63469	2.73175	4.62717	3.88411	1.5403	5.12089	4.76092	2.78192
0.773187	0.977284	0.974763	0.98189	0.963337	0.938478	0.78551	0.770569	1.04998	3.47437	1.2019	7.44694	4.72575	1.27977	6.40216	5.02423	1.49778	5.74421	3.95325	1.44081	0.742556	3.03053	1.13912	4.54041	4.02959	0.815307	4.43163	4.78819	1.50837	2.34484	5.31692	4.48657	6.90913	4.01729	2.99211	6.76132	3.24515	2.66188	5.30678	2.83071	2.10284	4.12253	2.99986	1.4394	3.62627	2.51086	1.50449	4.39095	2.70815	1.25846
0.685885	0.960292	0.944262	0.986191	0.917948	0.949488	0.815088	0.757737	1.12048	4.55421	5.52974	6.95242	4.44885	4.164	5.71586	2.64619	3.21731	2.00756	1.48986	2.20023	6.79843	6.5475	3.70622	3.34462	1.13456	4.18348	3.13182	0.592825	3.73925	1.19193	9.08048	7.7245	8.15216	6.66491	6.59784	8.99351	4.0253	5.91036	5.87884	2.87654	4.44473	3.88753	2.83525	2.90146	2.63907	4.36047	3.67082	2.42799	5.82755	2.96607
0.699887	0.942057	0.906452	0.97867	0.866254	0.940141	0.801511	0.71037	1.26707	4.89429	5.26279	4.94287	3.8846	7.87417	2.47874	1.58183	5.04102	1.74724	1.97682	4.76617	1.29842	3.53487	4.89794	1.91236	1.38695	4.29296	1.59806	3.03941	0.995369	0.721508	11.8897	5.68852	10.7623	12.2422	5.64048	16.7186	7.62889	4.30387	10.6527	4.12016	2.39393	4.74023	2.79341	1.74782	4.72088	3.81441	5.77656	6.55179	6.74215	7.92545
0.721442	0.954905	0.925915	0.979408	0.896864	0.94647	0.806118	0.740769	1.2073	4.17897	4.26357	6.1078	2.65627	3.97239	5.85296	3.19791	6.75029	1.88001	4.51724	6.10667	2.00446	6.60031	5.9998	2.13821	2.79505	2.23129	0.28152	2.13724	1.4524	1.8278	9.25191	5.12355	10.1177	7.56573	5.36552	12.7121	5.79584	4.97732	7.99267	3.98296	3.75517	4.60806	3.20171	2.49763	3.11213	3.33665	2.82233	7.97353	4.02599	6.06847
0.527461	0.856868	0.82543	0.948128	0.831964	0.896668	0.71605	0.637427	1.1647	3.01124	4.87285	2.24548	5.82588	11.2189	1.6646	3.8552	5.10573	2.01671	4.7233	10.8612	2.37459	3.75483	5.70674	0.865643	0.652434	2.31051	0.697377	3.36883	2.18277	1.65999	13.9693	3.27527	17.6634	10.6531	2.90858	22.249	6.25245	2.66001	9.07914	3.69491	1.88855	3.76283	3.41003	1.20572	3.25148	4.4416	3.26954	3.30076	7.05081	5.50979
0.710899	0.959175	0.935306	0.989844	0.870651	0.94202	0.80667	0.704232	1.32234	4.70658	1.95835	3.60427	5.30015	2.54936	3.13466	5.28751	1.97096	6.1816	4.06555	3.80838	2.24698	1.32973	5.70686	1.86188	4.51485	5.02733	0.979553	4.45044	4.20408	1.10943	10.8874	6.27381	6.93059	7.22706	3.91929	10.0593	4.81221	2.59254	7.80715	4.10403	1.7592	5.64628	3.12226	1.90735	5.30398	4.1083	1.50142	6.78793	5.41823	2.04733
0.349776	0.789447	0.834556	0.701509	0.964728	0.837465	0.501167	0.701166	0.60167	4.01154	3.26011	0.895627	8.55057	4.87938	1.46275	3.99216	7.62769	1.02688	4.7871	6.50165	3.09832	2.52793	6.75819	4.21434	2.25694	3.75416	1.7107	3.84196	3.14312	2.00404	9.48561	3.51686	18.3655	6.49184	2.99752	21.6622	4.48233	2.15405	8.03312	3.08901	1.51485	2.89324	3.20209	0.838014	1.72367	6.08998	1.02176	1.55017	7.34194	1.48761
0.723392	0.97593	0.957644	0.994289	0.931125	0.96288	0.848561	0.795056	1.21032	5.78757	8.38408	5.20979	7.66266	9.02894	3.55211	3.4052	4.72789	3.55657	2.25221	8.21865	3.53322	2.05366	3.64845	2.60472	2.90149	3.87946	2.76616	3.51552	1.21196	3.17486	9.95213	10.1852	7.26677	6.75535	8.97357	8.49647	3.95888	5.66826	5.42916	2.25438	2.8961	3.28147	3.67672	0.129149	3.0635	5.26171	3.82658	3.94844	3.99182	4.62227
0.457939	0.764221	0.855023	0.699124	0.929299	0.84282	0.5192	0.67457	0.671525	4.83333	0.827687	3.77329	4.84201	1.41914	2.2754	6.3389	1.41157	2.52453	3.24335	1.76776	2.89773	3.0021	1.24983	3.10789	3.85459	1.93838	1.25486	4.5057	1.46889	1.70492	8.84656	2.21117	16.2866	7.0165	1.71068	16.4477	5.56567	1.41634	9.18952	4.68111	1.29467	6.06419	3.94376	1.1282	4.32169	4.05871	0.935653	3.59137	4.46708	0.923487
0.0617178	0.427534	0.740184	0.951936	0.917339	0.854952	0.662948	0.650238	0.136991	6.11864	2.097	2.94958	4.64709	3.49449	4.45441	2.52649	4.74612	2.60352	5.61897	5.69564	1.41981	2.08833	3.95619	2.72997	1.73093	2.91857	1.02857	5.92369	2.41449	2.08648	7.05984	4.78201	10.1645	5.27699	3.1641	13.897	3.86859	2.28347	8.88462	2.52189	1.5187	5.40587	2.3862	1.37482	3.80434	2.80175	1.80067	2.51284	3.47689	1.94103
0.757665	0.949874	0.918469	0.986163	0.854604	0.949096	0.825895	0.711412	1.20658	3.73825	6.15066	4.70496	7.69785	5.94127	6.31685	3.7562	6.888	3.01348	6.77386	2.77938	1.55932	5.4826	3.30564	2.19522	4.85936	5.35103	2.46034	2.95705	1.47303	1.89632	10.6095	5.10124	8.81773	8.70949	5.26195	12.4077	6.58044	5.04085	7.61782	5.64467	3.55015	5.75574	3.92524	2.68497	4.76909	3.17502	1.52574	3.92385	2.90994	2.81861
0.679377	0.9584	0.936343	0.978223	0.911141	0.937669	0.793478	0.740618	1.08616	5.6794	5.12049	7.87942	3.40961	2.26753	2.76288	4.75714	3.85	3.26656	2.49472	3.25482	2.92078	4.88067	6.15859	5.01043	3.20892	3.81804	3.41292	2.47205	4.00895	2.89822	8.55633	5.80207	9.93426	6.00658	4.78117	9.64009	4.04079	4.04661	6.15927	2.80858	2.93852	3.74867	2.52138	2.00376	2.93994	1.95716	1.73269	5.32624	4.17863	1.24515
0.655854	0.932012	0.879299	0.962593	0.872574	0.929383	0.7759	0.714859	1.05735	4.13789	3.81439	3.05867	3.31705	3.31058	4.51091	2.95568	3.22205	3.1675	1.92272	2.25153	2.28724	4.2103	3.06669	1.04966	2.7261	6.65502	1.48476	1.70935	3.27381	2.36425	10.6111	5.35609	14.9099	8.49856	3.94261	13.0964	5.25842	2.11495	6.35483	3.45099	1.5579	3.29606	2.9053	1.28927	3.98747	3.53799	2.27222	5.20368	2.42095	0.360144
0.759163	0.973672	0.957419	0.989796	0.91916	0.954308	0.822298	0.764518	1.25283	3.44949	2.60987	4.62023	6.38148	2.18772	7.08395	5.72065	0.883014	3.06254	5.76151	1.7569	4.99133	2.09216	8.04817	3.37681	5.36869	2.74461	5.21938	7.03773	4.44397	2.24322	8.13092	5.8626	7.93377	5.93337	4.46169	8.07405	4.06149	3.131	5.17165	3.31133	2.33535	3.68124	3.02135	2.12478	3.53696	2.78956	2.07771	3.7005	2.49122	1.56595
0.664503	0.952255	0.910932	0.980632	0.884016	0.930959	0.788568	0.711587	1.13054	4.36069	1.91574	6.26409	2.56101	1.74178	4.27401	4.89098	2.96211	2.16181	3.98549	5.56212	2.82014	6.07741	5.86559	2.51635	4.87063	6.24754	3.6271	1.88043	5.35172	2.473	10.0862	5.7077	9.31322	7.37418	5.69669	12.263	4.8245	4.18991	7.62291	3.2956	2.87686	4.45383	2.47903	1.873	4.28055	2.02416	0.812015	4.7757	4.42862	1.87512
0.626922	0.940196	0.884282	0.950779	0.908196	0.922294	0.750694	0.721651	0.99322	7.40393	5.54247	5.07043	7.32749	1.51452	3.05899	5.6435	4.84788	1.25924	3.70457	2.6975	3.20045	4.46582	2.40797	3.70546	2.73828	4.58456	2.69636	3.47676	4.71874	2.36759	9.55269	5.85599	12.9338	7.48707	4.76973	13.975	5.55551	3.00246	8.0204	3.81197	1.96946	3.95487	2.98024	1.34974	3.78812	1.97599	1.29664	3.5153	3.56659	3.17626
0.739001	0.95609	0.920551	0.967915	0.913386	0.943789	0.796452	0.754039	1.21182	5.2659	1.849	4.426	4.94286	4.2804	4.76506	3.81228	4.16549	3.31442	2.77296	3.42382	3.10646	3.53996	1.66533	0.579895	3.75092	5.91129	3.30251	2.02497	0.969261	4.04374	9.31947	4.68563	10.9728	7.23892	4.14976	12.9509	5.38534	3.1575	7.03931	3.71361	2.30515	4.18996	3.07387	1.64306	3.04411	2.66127	1.36749	2.30475	2.76023	1.65301
0.556252	0.975271	0.895584	0.909565	0.923833	0.884982	0.682063	0.699447	1.01423	7.64315	6.80077	1.55727	3.34579	7.75503	4.43784	5.34467	6.20291	3.2583	3.64307	4.5664	2.76656	2.36986	3.74657	1.63709	4.01154	5.5579	2.46098	4.01086	6.52294	1.07029	9.8216	3.14311	14.0284	7.526	2.85074	13.9682	4.85702	2.83191	8.77282	3.20056	2.61353	5.44034	2.72872	2.09251	4.05107	4.71455	1.40277	3.41955	2.57121	1.98624
0.682991	0.916502	0.886772	0.921503	0.89632	0.921474	0.744932	0.727091	1.21799	4.70577	4.39435	4.47688	5.84855	3.58034	3.9441	6.5459	3.66678	1.82006	4.46212	3.10387	2.16987	7.70581	7.32744	2.68158	0.766519	3.32648	2.25552	4.04108	2.71852	1.53258	11.3883	4.17562	17.0179	8.136	3.44796	15.4812	5.85191	2.71316	7.94588	4.66503	1.88657	5.32471	3.73277	1.6468	3.54889	2.82967	1.71511	4.77716	3.73328	3.80836
0.665134	0.95199	0.898527	0.970972	0.893614	0.925527	0.778604	0.722683	1.11588	2.91084	4.7681	3.19007	3.93963	4.28663	5.62716	5.80263	3.36386	4.54039	5.67612	4.25515	2.46772	1.83179	4.30378	1.55092	4.39396	4.45854	2.84329	2.6052	1.93231	0.998345	9.77236	5.2975	9.79497	12.1408	5.0749	17.8385	7.95955	3.45963	11.1529	4.44564	2.09067	4.10015	2.78786	2.78666	2.94188	2.2942	2.84068	6.71576	4.29366	9.44162
0.452947	0.747065	0.807269	0.921437	0.834546	0.865967	0.679442	0.62495	0.704435	4.66419	10.4847	0.709415	7.26252	3.29012	0.880217	6.82088	8.16994	7.2389	2.07255	6.34804	1.202	1.511	5.51995	1.0635	2.37333	7.3342	1.96987	2.33977	3.5286	2.00669	12.6381	2.32264	21.1816	10.6627	1.95991	20.2426	7.05775	1.5252	7.30034	5.17773	1.07592	3.37527	3.32328	2.86715	2.2112	4.50346	1.95165	1.40177	4.50295	1.00534
[truncated: 42 more columns]

## Sheet: Supplementary Figure 3
Training cohort			Validation cohort
Lauren	Signature		Lauren	Signature
0	2.18102		0	1.38452
0	0.873383		0	1.73296
0	0.319186		0	0.728161
0	1.09209		0	1.43
0	2.4705		0	1.60203
0	1.63077		0	0.995565
0	0.747367		0	0.986533
0	1.00692		0	0.728683
0	0.756232		0	1.45671
0	1.32024		0	2.04012
0	2.38822		0	1.69769
0	2.80189		0	1.51194
0	1.03574		0	1.09466
0	1.42115		0	0.811813
0	0.649251		0	2.01293
0	0.861239		0	0.676189
0	0.978347		0	0.809674
0	1.46448		0	0.769991
0	0.452026		0	2.0068
0	1.42183		0	0.483932
0	2.25566		0	0.75304
0	1.19033		0	0.613639
0	0.726261		0	1.08263
0	1.17042		0	2.12
0	0.786054		0	1.12555
0	1.06168		0	0.872469
0	0.0471367		0	0.876996
0	1.63292		0	0.849955
0	0.950883		0	0.628105
0	0.772727		0	1.15199
0	0.671684		0	0.581483
0	1.38788		0	0.992339
0	1.3712		0	1.9315
0	1.1973		0	1.13192
0	1.44473		0	1.09464
0	0.788565		0	1.76973
0	1.05662		0	1.27284
0	1.38441		0	2.13139
0	0.427156		0	0.92371
0	1.27354		0	0.597708
0	1.10384		0	1.13766
0	0.717615		0	1.11922
0	0.607114		0	0.317491
0	0.813337		0	0.596053
0	0.893933		0	1.11024
0	0.35621		0	0.974405
0	0.814942		0	0.632406
0	1.14914		0	0.823695
0	0.822821		0	0.116498
0	0.885159		0	2.37454
0	0.763572		0	0.774848
0	0.715475		0	0.773837
0	0.855016		0	1.57329
0	0.977551		0	1.26939
0	0.49011		0	0.860022
0	0.935175		0	1.06844
0	1.24505		0	0.692074
0	1.69805		0	0.744973
0	1.06901		0	0.852784
0	1.46899		0	1.85413
0	0.778337		0	1.37739
0	1.13632		0	1.86888
0	0.891042		0	1.90876
0	0.219038		0	1.1709
0	1.68166		0	1.18387
0	0.672048		0	0.520847
0	0.593005		0	1.9609
0	1.22724		0	0.0812997
0	1.61464		0	0.657084
0	0.99183		0	0.966518
0	1.51091		0	0.511099
0	0.541923		0	1.03085
0	0.950342		0	0.975644
0	0.737611		0	1.28072
0	0.164656		0	0.118955
0	0.8545		0	0.719152
0	0.342236		0	0.836816
0	0.984553		0	0.725814
0	0.407149		0	0.887798
0	0.247037		0	0.79696
0	1.31304		0	0.433596
0	0.568684		0	0.448903
0	0.706278		0	1.07818
0	2.19197		0	0.904732
0	1.40541		0	2.12794
0	0.937971		0	0.632048
0	0.707469		0	0.953229
0	0.671998		0	0.6722
0	1.01865		0	-0.048779
0	0.76314		0	1.57167
0	0.893253		0	1.72303
0	1.21784		0	1.55678
0	2.13474		1	2.29236
0	2.07872		1	0.736906
0	1.41955		1	1.47105
0	0.257014		1	0.83817
0	0.163387		1	2.64724
0	0.482633		1	1.45004
0	0.530347		1	1.45602
0	1.00823		1	1.37356
0	1.16054		1	1.34827
0	1.45401		1	1.40923
0	0.55251		1	1.01965
0	1.68858		1	1.47659
0	1.48065		1	2.08218
0	1.35251		1	1.79854
0	1.49533		1	1.63981
0	1.15621		1	1.51036
0	0.821563		1	0.788402
0	1.14959		1	2.37844
0	1.50445		1	1.70711
0	0.573273		1	1.01825
0	1.53044		1	0.923804
0	2.7021		1	2.3955
0	0.860772		1	1.25037
0	1.76982		1	0.869404
0	1.26367		1	1.12278
0	1.17011		1	0.747153
0	0.724353		1	1.13461
0	0.530093		1	1.82601
1	2.22932		1	0.996589
1	0.971794		1	1.53614
1	2.358		1	2.29518
1	1.50923		1	2.27775
1	1.75955		1	1.31946
1	2.24194		1	1.35386
1	2.11014		1	2.10828
1	0.720165		1	0.890887
1	1.36168		1	0.483224
1	2.40439		1	0.588135
1	1.25152		1	0.994325
1	1.85937		1	2.02083
1	1.8633		1	0.981579
1	1.4612		1	2.45227
1	1.39884		1	2.08517
1	2.05109		1	1.59651
1	1.3111		1	1.13332
1	1.75398		1	1.69003
1	1.00891		1	1.28656
1	1.52102		1	2.20454
1	2.12075		1	1.87907
1	0.730354		1	2.12649
1	2.3255		1	0.991239
1	1.95151		1	0.635829
1	1.48749		1	1.01147
1	0.629329		1	1.62714
1	1.04642		1	1.50491
1	1.67631		1	1.76879
1	1.46838		1	1.82225
1	1.0819		1	1.25575
1	1.60092		1	0.952439
1	1.9689		1	1.67283
1	1.91805		1	1.91307
1	1.56215		1	1.20842
1	1.68099		1	0.988947
1	1.63689		1	2.03161
1	1.34636		1	1.14602
1	1.5036		1	1.24244
1	1.0352		1	1.0053
1	1.47044		1	1.79306
1	0.489135		1	1.82476
1	0.97476		1	2.16057
1	1.9063		1	1.95624
1	1.52072		1	1.72321
1	1.03353		1	1.95134
1	0.912377		1	1.01267
1	1.59285		1	0.953512
1	1.81967		1	1.11828
1	0.476804		1	2.26144
1	0.592969		1	1.31733
1	1.53695		1	1.11571
1	1.1489		1	0.980434
1	1.89896		1	1.85448
1	1.18868		1	1.70125
1	0.737864		1	1.08948
1	1.31044		1	0.99102
1	1.16246		1	1.83965
1	0.986634		1	1.0433
1	1.30478		1	1.15579
1	1.30626		1	0.940856
1	1.35587		1	1.99128
1	0.92755		1	1.06461
1	1.10467		1	2.04655
1	1.48046		1	1.14904
1	2.16612		1	2.26403
1	1.20441		1	1.21261
1	1.17468		1	1.34648
1	1.11218		1	1.24527
1	1.89739		1	1.83077
1	2.08099		1	1.29108
1	1.63712		1	1.91795
1	1.11773		1	1.96602
1	1.76312		1	0.676553
1	1.78396		1	0.867758
1	1.92401		1	1.83921
1	0.906211		1	1.6132
1	0.460845		1	1.69873
1	1.74492		1	2.09769
1	0.721733		1	0.901662
1	1.25506		1	0.980142
1	1.41529		1	1.77053
1	1.06804		1	1.3746
1	1.33772		1	1.30032
1	0.203425		1	1.74919
1	1.72978		1	1.50471
1	0.425621		1	1.03081
1	1.36818		1	1.12771
1	1.61758		1	0.465673
1	1.84335		1	0.969572
1	2.14006		1	1.61178
1	1.63116		1	2.20199
1	2.41772		1	1.73435
1	0.730751		1	1.34921
1	0.753782		1	1.5784
1	0.745931		1	1.93634
1	1.2714		1	1.68006
1	2.58668
1	2.14096
1	1.44832
1	1.55413
1	1.60788
1	1.64506
1	0.88913
1	1.7891
1	1.59137
1	1.0075
1	1.31414
1	2.53083
1	0.954476
1	1.58841
1	0.831547
1	1.0632
1	0.760532
1	0.666733
1	1.21709
1	1.65561
1	1.86077
1	1.62356
1	1.40931
1	1.41407
1	1.14302
1	1.33405
1	1.27657
1	1.51188
1	0.72573
1	1.15665
1	1.00036
1	1.34999
1	1.45297
1	1.80798
1	0.896615
1	0.358516
1	2.01904
1	1.51081
1	2.49545
1	0.89061
1	1.11622
1	1.47678
1	1.41297
1	1.88067
1	0.96902
1	1.1857
1	1.55496
1	1.08188

## Sheet: Supplementary Figure 4
Training cohort			Validation cohort
Grade	Signature		Grade	Signature
1	2.18102		1	1.38452
1	0.873383		1	1.37356
1	0.319186		1	0.728161
1	1.09209		1	1.60203
1	2.40439		1	0.986533
1	2.38822		1	0.728683
1	1.03574		1	1.51194
1	0.649251		1	0.811813
1	0.861239		1	0.676189
1	0.978347		1	0.769991
1	2.25566		1	0.483932
1	1.67631		1	0.75304
1	1.19033		1	0.613639
1	0.726261		1	0.872469
1	0.0471367		1	0.991239
1	1.63292		1	0.628105
1	0.950883		1	1.67283
1	1.1973		1	0.992339
1	1.44473		1	1.76973
1	0.427156		1	2.13139
1	0.717615		1	1.13766
1	0.607114		1	0.596053
1	0.813337		1	0.980434
1	0.893933		1	0.632406
1	1.14914		1	0.823695
1	0.885159		1	0.116498
1	0.715475		1	0.99102
1	0.855016		1	0.774848
1	0.49011		1	0.773837
1	1.69805		1	1.26939
1	0.778337		1	0.860022
1	1.25506		1	1.06844
1	1.41529		1	1.99128
1	0.219038		1	1.86888
1	1.68166		1	1.1709
1	0.99183		1	1.18387
1	0.730751		1	0.520847
1	0.541923		1	0.0812997
1	0.950342		1	0.657084
1	0.737611		1	0.966518
1	0.164656		1	0.901662
1	0.8545		1	0.980142
1	0.342236		1	0.511099
1	0.984553		1	1.03085
1	0.407149		1	0.975644
1	0.247037		1	1.28072
1	1.31304		1	0.118955
1	0.568684		1	0.836816
1	1.40541		1	0.79696
1	0.937971		1	0.433596
1	0.707469		1	0.448903
1	0.671998		1	0.632048
1	0.76314		1	0.953229
1	1.21784		1	-0.048779
1	0.257014		1	1.57167
1	0.163387		1	1.72303
1	0.482633		2	2.29236
1	0.530347		2	0.736906
1	1.00823		2	1.47105
1	1.16054		2	1.73296
1	0.55251		2	0.83817
1	1.68858		2	2.64724
1	1.35251		2	1.45004
1	1.49533		2	1.45602
1	1.15621		2	1.34827
1	0.573273		2	1.40923
1	0.358516		2	1.43
1	0.860772		2	1.01965
1	1.26367		2	1.47659
1	1.17011		2	2.08218
1	0.724353		2	0.995565
1	1.55496		2	1.79854
2	2.22932		2	1.63981
2	0.971794		2	1.51036
2	2.358		2	1.45671
2	1.50923		2	0.788402
2	1.75955		2	2.37844
2	2.24194		2	2.04012
2	2.4705		2	1.69769
2	1.63077		2	1.70711
2	0.747367		2	1.01825
2	2.11014		2	1.09466
2	0.720165		2	0.923804
2	1.36168		2	2.3955
2	1.00692		2	2.01293
2	1.25152		2	1.25037
2	0.756232		2	0.869404
2	1.85937		2	0.809674
2	1.8633		2	1.12278
2	1.4612		2	0.747153
2	1.32024		2	1.13461
2	1.39884		2	1.82601
2	2.05109		2	0.996589
2	2.80189		2	1.53614
2	1.3111		2	2.29518
2	1.75398		2	2.27775
2	1.42115		2	2.0068
2	1.00891		2	1.31946
2	1.52102		2	1.35386
2	2.12075		2	2.10828
2	0.730354		2	0.890887
2	2.3255		2	0.483224
2	1.95151		2	0.588135
2	1.46448		2	0.994325
2	1.48749		2	2.02083
2	0.629329		2	0.981579
2	1.04642		2	2.45227
2	0.452026		2	2.08517
2	1.42183		2	1.59651
2	1.46838		2	1.08263
2	1.0819		2	1.13332
2	1.60092		2	1.69003
2	1.17042		2	2.12
2	0.786054		2	1.12555
2	1.06168		2	1.28656
2	1.9689		2	2.20454
2	1.91805		2	1.87907
2	0.772727		2	0.876996
2	0.671684		2	0.849955
2	1.56215		2	2.12649
2	1.38788		2	1.15199
2	1.68099		2	0.635829
2	1.63689		2	1.01147
2	1.34636		2	1.62714
2	1.5036		2	1.50491
2	1.0352		2	1.76879
2	1.47044		2	1.82225
2	0.489135		2	0.581483
2	0.97476		2	1.25575
2	1.9063		2	0.952439
2	1.3712		2	1.91307
2	1.52072		2	1.9315
2	1.03353		2	1.20842
2	0.912377		2	0.988947
2	1.59285		2	2.03161
2	0.788565		2	1.14602
2	1.05662		2	1.13192
2	1.38441		2	1.24244
2	1.81967		2	1.09464
2	0.476804		2	1.0053
2	0.592969		2	1.79306
2	1.27354		2	1.82476
2	1.53695		2	1.27284
2	1.1489		2	2.16057
2	1.89896		2	0.92371
2	1.18868		2	0.597708
2	0.737864		2	1.95624
2	1.10384		2	1.72321
2	1.31044		2	1.11922
2	1.16246		2	0.317491
2	0.986634		2	1.95134
2	1.30478		2	1.01267
2	1.30626		2	0.953512
2	0.35621		2	1.11828
2	0.814942		2	2.26144
2	1.35587		2	1.31733
2	0.92755		2	1.11571
2	0.822821		2	1.11024
2	0.763572		2	0.974405
2	1.10467		2	1.85448
2	1.48046		2	1.70125
2	2.16612		2	1.08948
2	0.977551		2	2.37454
2	1.20441		2	1.83965
2	1.17468		2	1.57329
2	1.11218		2	1.0433
2	1.89739		2	0.692074
2	0.935175		2	1.15579
2	2.08099		2	0.744973
2	1.63712		2	0.940856
2	1.24505		2	0.852784
2	1.11773		2	1.06461
2	1.76312		2	1.85413
2	1.78396		2	2.04655
2	1.92401		2	1.14904
2	1.06901		2	2.26403
2	0.906211		2	1.21261
2	0.460845		2	1.37739
2	1.46899		2	1.34648
2	1.74492		2	1.24527
2	0.721733		2	1.90876
2	1.13632		2	1.83077
2	0.891042		2	1.29108
2	1.06804		2	1.91795
2	1.33772		2	1.96602
2	0.672048		2	0.676553
2	0.593005		2	0.867758
2	1.22724		2	1.83921
2	0.203425		2	1.6132
2	1.72978		2	1.69873
2	0.425621		2	1.9609
2	1.36818		2	2.09769
2	1.61464		2	1.77053
2	1.61758		2	1.3746
2	1.84335		2	1.30032
2	2.14006		2	1.74919
2	1.63116		2	1.50471
2	2.41772		2	1.03081
2	1.51091		2	1.12771
2	0.753782		2	0.719152
2	0.745931		2	0.725814
2	1.2714		2	0.887798
2	2.58668		2	0.465673
2	2.14096		2	0.969572
2	1.44832		2	1.61178
2	1.55413		2	2.20199
2	1.60788		2	1.73435
2	1.64506		2	1.07818
2	0.706278		2	1.34921
2	2.19197		2	0.904732
2	0.88913		2	1.5784
2	1.7891		2	2.12794
2	1.01865		2	0.6722
2	1.59137		2	1.93634
2	0.893253		2	1.68006
2	1.0075		2	1.55678
2	2.13474
2	2.07872
2	1.31414
2	2.53083
2	1.41955
2	0.954476
2	1.58841
2	0.831547
2	1.0632
2	0.760532
2	0.666733
2	1.21709
2	1.65561
2	1.86077
2	1.62356
2	1.45401
2	1.40931
2	1.41407
2	1.14302
2	1.33405
2	1.27657
2	1.48065
2	1.51188
2	0.72573
2	0.821563
2	1.14959
2	1.50445
2	1.15665
2	1.00036
2	1.34999
2	1.45297
2	1.80798
2	0.896615
2	1.53044
2	2.01904
2	1.51081
2	2.7021
2	1.76982
2	2.49545
2	0.89061
2	1.11622
2	1.47678
2	1.41297
2	1.88067
2	0.96902
2	1.1857
2	1.08188
2	0.530093

## Sheet: Supplementary Figure 5
Training cohort			Validation cohort
Size	Signature		Size	Signature
0	2.22932		0	2.29236
0	2.18102		0	1.38452
0	2.358		0	1.45004
0	1.75955		0	1.45602
0	2.24194		0	1.37356
0	2.4705		0	1.34827
0	2.11014		0	1.43
0	0.720165		0	1.60203
0	2.05109		0	0.995565
0	1.3111		0	0.986533
0	1.03574		0	1.79854
0	1.75398		0	2.37844
0	1.42115		0	1.51194
0	0.649251		0	1.70711
0	1.00891		0	1.01825
0	1.52102		0	1.09466
0	0.861239		0	0.811813
0	0.978347		0	2.01293
0	1.95151		0	1.25037
0	1.48749		0	0.869404
0	0.629329		0	0.809674
0	0.452026		0	0.769991
0	1.42183		0	1.12278
0	2.25566		0	1.82601
0	1.19033		0	0.996589
0	1.0819		0	1.53614
0	1.17042		0	2.27775
0	0.786054		0	2.0068
0	1.06168		0	1.31946
0	0.0471367		0	0.890887
0	1.91805		0	0.588135
0	1.63292		0	2.02083
0	0.950883		0	0.483932
0	0.772727		0	0.75304
0	1.38788		0	0.981579
0	1.68099		0	0.613639
0	1.63689		0	2.08517
0	1.5036		0	1.08263
0	1.0352		0	1.69003
0	1.47044		0	1.87907
0	0.97476		0	0.872469
0	1.9063		0	0.991239
0	1.3712		0	1.15199
0	1.1973		0	0.635829
0	1.44473		0	1.76879
0	1.03353		0	1.82225
0	1.59285		0	0.581483
0	0.788565		0	1.91307
0	1.05662		0	1.9315
0	1.38441		0	1.20842
0	1.81967		0	1.24244
0	0.476804		0	1.09464
0	0.427156		0	1.0053
0	0.592969		0	1.79306
0	1.53695		0	1.82476
0	1.89896		0	2.16057
0	1.18868		0	0.597708
0	0.737864		0	1.13766
0	1.31044		0	1.95624
0	0.717615		0	1.11922
0	0.986634		0	0.317491
0	0.813337		0	0.596053
0	1.30478		0	1.01267
0	1.30626		0	1.11828
0	0.893933		0	1.31733
0	0.814942		0	1.11571
0	1.35587		0	0.980434
0	1.14914		0	1.11024
0	0.92755		0	0.974405
0	0.822821		0	0.823695
0	0.885159		0	0.99102
0	0.763572		0	2.37454
0	1.10467		0	0.773837
0	1.48046		0	1.83965
0	2.16612		0	0.860022
0	0.715475		0	1.0433
0	1.17468		0	1.06844
0	0.49011		0	1.15579
0	1.89739		0	0.744973
0	0.935175		0	0.940856
0	2.08099		0	0.852784
0	1.63712		0	2.26403
0	1.24505		0	1.21261
0	1.11773		0	1.34648
0	1.76312		0	1.24527
0	1.06901		0	1.86888
0	0.906211		0	1.90876
0	0.778337		0	1.1709
0	1.74492		0	0.520847
0	0.721733		0	1.83921
0	1.25506		0	1.69873
0	0.891042		0	0.0812997
0	0.219038		0	0.966518
0	1.68166		0	0.511099
0	0.672048		0	1.03085
0	0.203425		0	1.30032
0	1.72978		0	1.28072
0	0.425621		0	1.03081
0	1.61464		0	0.725814
0	2.14006		0	0.79696
0	1.63116		0	0.433596
0	1.51091		0	1.34921
0	0.541923		0	0.904732
0	0.737611		0	2.12794
0	0.8545		0	0.632048
0	0.342236		0	0.953229
0	0.753782		0	0.6722
0	0.745931		0	-0.048779
0	1.2714		0	1.72303
0	0.407149		0	1.55678
0	0.247037		1	0.736906
0	1.60788		1	1.47105
0	1.64506		1	1.73296
0	1.40541		1	0.83817
0	1.7891		1	2.64724
0	1.01865		1	0.728161
0	0.76314		1	1.40923
0	1.31414		1	1.01965
0	1.58841		1	1.47659
0	0.831547		1	2.08218
0	0.257014		1	1.63981
0	0.666733		1	1.51036
0	0.163387		1	0.728683
0	0.482633		1	1.45671
0	1.21709		1	0.788402
0	1.00823		1	2.04012
0	1.16054		1	1.69769
0	1.40931		1	0.923804
0	1.41407		1	2.3955
0	1.33405		1	0.676189
0	1.49533		1	0.747153
0	1.15621		1	1.13461
0	0.72573		1	2.29518
0	0.821563		1	1.35386
0	1.15665		1	2.10828
0	1.34999		1	0.483224
0	0.896615		1	0.994325
0	0.573273		1	2.45227
0	1.51081		1	1.59651
0	1.76982		1	1.13332
0	1.26367		1	2.12
0	1.11622		1	1.12555
0	1.47678		1	1.28656
0	1.41297		1	2.20454
0	1.88067		1	0.876996
0	0.96902		1	0.849955
0	1.08188		1	2.12649
1	0.971794		1	0.628105
1	1.50923		1	1.01147
1	0.873383		1	1.62714
1	0.319186		1	1.50491
1	1.09209		1	1.25575
1	1.63077		1	0.952439
1	0.747367		1	1.67283
1	1.36168		1	0.992339
1	2.40439		1	0.988947
1	1.00692		1	2.03161
1	1.25152		1	1.14602
1	0.756232		1	1.13192
1	1.85937		1	1.76973
1	1.8633		1	1.27284
1	1.4612		1	2.13139
1	1.32024		1	0.92371
1	1.39884		1	1.72321
1	2.38822		1	1.95134
1	2.80189		1	0.953512
1	2.12075		1	2.26144
1	0.730354		1	1.85448
1	2.3255		1	1.70125
1	1.46448		1	0.632406
1	1.04642		1	1.08948
1	1.67631		1	0.116498
1	0.726261		1	0.774848
1	1.46838		1	1.57329
1	1.60092		1	1.26939
1	1.9689		1	0.692074
1	0.671684		1	1.99128
1	1.56215		1	1.06461
1	1.34636		1	1.85413
1	0.489135		1	2.04655
1	1.52072		1	1.14904
1	0.912377		1	1.37739
1	1.27354		1	1.83077
1	1.1489		1	1.29108
1	1.10384		1	1.18387
1	1.16246		1	1.91795
1	0.607114		1	1.96602
1	0.35621		1	0.676553
1	0.855016		1	0.867758
1	0.977551		1	1.6132
1	1.20441		1	1.9609
1	1.11218		1	2.09769
1	1.78396		1	0.657084
1	1.69805		1	0.901662
1	1.92401		1	0.980142
1	0.460845		1	1.77053
1	1.46899		1	1.3746
1	1.13632		1	0.975644
1	1.41529		1	1.74919
1	1.06804		1	1.50471
1	1.33772		1	0.118955
1	0.593005		1	1.12771
1	1.22724		1	0.719152
1	1.36818		1	0.836816
1	1.61758		1	0.887798
1	1.84335		1	0.465673
1	0.99183		1	0.969572
1	2.41772		1	1.61178
1	0.730751		1	0.448903
1	0.950342		1	2.20199
1	0.164656		1	1.73435
1	0.984553		1	1.07818
1	2.58668		1	1.5784
1	2.14096		1	1.57167
1	1.44832		1	1.93634
1	1.31304		1	1.68006
1	1.55413
1	0.568684
1	0.706278
1	2.19197
1	0.88913
1	0.937971
1	0.707469
1	0.671998
1	1.59137
1	0.893253
1	1.0075
1	1.21784
1	2.13474
1	2.07872
1	2.53083
1	1.41955
1	0.954476
1	1.0632
1	0.760532
1	0.530347
1	1.65561
1	1.86077
1	1.62356
1	1.45401
1	1.14302
1	0.55251
1	1.68858
1	1.27657
1	1.48065
1	1.35251
1	1.51188
1	1.14959
1	1.50445
1	1.00036
1	1.45297
1	1.80798
1	0.358516
1	1.53044
1	2.01904
1	2.7021
1	0.860772
1	2.49545
1	0.89061
1	1.17011
1	0.724353
1	1.1857
1	1.55496
1	0.530093

## Sheet: Supplementary Figure 6
time	status	sig
78	0	0.0471367
65	0	0.163387
70	0	0.164656
71	0	0.203425
71	0	0.219038
69	0	0.247037
67	0	0.257014
5	1	0.319186
70	0	0.342236
75	0	0.35621
21	1	0.358516
69	0	0.407149
71	0	0.425621
76	0	0.427156
80	0	0.452026
18	1	0.460845
76	0	0.476804
3	1	0.482633
77	0	0.489135
73	0	0.49011
61	0	0.530093
66	0	0.530347
70	0	0.541923
64	0	0.55251
69	0	0.568684
63	0	0.573273
76	0	0.592969
71	0	0.593005
34	1	0.607114
81	0	0.629329
81	0	0.649251
67	0	0.666733
77	0	0.671684
68	0	0.671998
72	0	0.672048
69	0	0.706278
56	1	0.707469
74	0	0.715475
76	0	0.717615
1	1	0.720165
71	0	0.721733
61	0	0.724353
64	0	0.72573
47	1	0.726261
81	0	0.730354
70	0	0.730751
64	1	0.737611
75	0	0.737864
70	0	0.745931
83	0	0.747367
70	0	0.753782
83	0	0.756232
66	0	0.760532
68	0	0.76314
74	0	0.763572
77	0	0.772727
11	1	0.778337
78	0	0.786054
76	0	0.788565
75	0	0.813337
74	0	0.814942
64	0	0.821563
74	0	0.822821
66	0	0.831547
33	1	0.8545
12	1	0.855016
62	0	0.860772
81	0	0.861239
84	0	0.873383
74	0	0.885159
22	1	0.88913
62	0	0.89061
71	0	0.891042
68	0	0.893253
70	0	0.893933
63	0	0.896615
72	0	0.906211
76	0	0.912377
74	0	0.92755
7	1	0.935175
41	1	0.937971
6	1	0.950342
77	0	0.950883
66	0	0.954476
61	0	0.96902
84	0	0.971794
76	0	0.97476
16	1	0.977551
81	0	0.978347
70	0	0.984553
75	0	0.986634
70	0	0.99183
63	0	1.00036
83	0	1.00692
68	0	1.0075
66	0	1.00823
81	0	1.00891
68	0	1.01865
76	0	1.03353
49	1	1.0352
82	0	1.03574
81	0	1.04642
76	0	1.05662
1	1	1.06168
67	0	1.0632
5	1	1.06804
72	0	1.06901
61	0	1.08188
78	0	1.0819
20	1	1.09209
11	1	1.10384
11	1	1.10467
10	1	1.11218
62	0	1.11622
72	0	1.11773
71	0	1.13632
65	0	1.14302
75	0	1.1489
74	0	1.14914
64	0	1.14959
59	1	1.15621
64	0	1.15665
65	0	1.16054
34	1	1.16246
9	1	1.17011
13	1	1.17042
71	1	1.17468
15	1	1.1857
46	1	1.18868
79	0	1.19033
6	1	1.1973
45	1	1.20441
65	0	1.21709
68	0	1.21784
72	0	1.22724
72	0	1.24505
7	1	1.25152
71	0	1.25506
62	0	1.26367
70	0	1.2714
76	0	1.27354
23	1	1.27657
26	1	1.30478
74	0	1.30626
39	1	1.31044
53	1	1.3111
27	1	1.31304
26	1	1.31414
40	1	1.32024
64	0	1.33405
71	0	1.33772
16	1	1.34636
63	0	1.34999
44	1	1.35251
74	0	1.35587
12	1	1.36168
11	1	1.36818
76	0	1.3712
77	0	1.38441
42	1	1.38788
19	1	1.39884
4	1	1.40541
65	0	1.40931
61	0	1.41297
35	1	1.41407
1	1	1.41529
18	1	1.41955
81	0	1.42115
79	0	1.42183
76	0	1.44473
7	1	1.44832
4	1	1.45297
37	1	1.45401
82	0	1.4612
11	1	1.46448
78	0	1.46838
10	1	1.46899
77	0	1.47044
61	0	1.47678
29	1	1.48046
65	0	1.48065
40	1	1.48749
64	0	1.49533
13	1	1.5036
64	0	1.50445
10	1	1.50923
62	0	1.51081
10	1	1.51091
43	1	1.51188
76	0	1.52072
4	1	1.52102
14	1	1.53044
77	0	1.53695
6	1	1.55413
61	0	1.55496
16	1	1.56215
9	1	1.58841
13	1	1.59137
76	0	1.59285
17	1	1.60092
69	0	1.60788
13	1	1.61464
19	1	1.61758
65	0	1.62356
13	1	1.63077
12	1	1.63116
20	1	1.63292
77	0	1.63689
50	1	1.63712
19	1	1.64506
66	0	1.65561
50	1	1.67631
16	1	1.68099
72	0	1.68166
43	1	1.68858
20	1	1.69805
67	1	1.72978
71	0	1.74492
16	1	1.75398
16	1	1.75955
58	1	1.76312
62	0	1.76982
2	1	1.78396
8	1	1.7891
6	1	1.80798
13	1	1.81967
5	1	1.84335
62	1	1.85937
11	1	1.86077
82	0	1.8633
61	0	1.88067
58	1	1.89739
75	0	1.89896
15	1	1.9063
2	1	1.91805
72	0	1.92401
13	1	1.95151
16	1	1.9689
14	1	2.01904
22	1	2.05109
5	1	2.07872
56	1	2.08099
46	1	2.11014
1	1	2.12075
31	1	2.13474
9	1	2.14006
37	1	2.14096
20	1	2.16612
13	1	2.18102
6	1	2.19197
33	1	2.22932
2	1	2.24194
24	1	2.25566
28	1	2.3255
51	1	2.358
57	1	2.38822
21	1	2.40439
14	1	2.41772
7	1	2.4705
6	1	2.49545
22	1	2.53083
30	1	2.58668
3	1	2.7021
15	1	2.80189

## Sheet: Supplementary Figure 7
Training cohort																			Validation cohort
1	2	3	4	5	6	7	8	9	10	11	12	DFS	DFSstatus	OS	OSstatus	Sig	Sub		1	2	3	4	5	6	7	8	9	10	11	12	DFS	DFSstatus	OS	OSstatus	Sig	Sub
0.765966	2.92958	10.0483	2.43256	4.12039	5.45264	3.36894	3.29999	4.25816	3.71475	0.0258538	-0.915513	78	0	78	0	0.0471367	0		0.642535	1.56258	11.0442	3.09997	4.55024	2.31407	3.45465	4.93069	5.14664	6.83114	0.0334475	-1.16895	85	0	85	0	-0.048779	0
0.759977	1.95779	8.8566	2.55378	1.56896	3.40266	1.72351	4.18586	3.61389	4.0845	0.0256663	-0.946867	65	0	65	0	0.163387	0		0.760185	2.43445	3.76189	5.226	4.28909	5.16902	3.92465	3.00404	2.05356	5.50148	0.0279452	-1.03979	88	0	88	0	0.0812997	0
0.734918	1.24823	6.4551	1.40902	2.30853	7.81947	1.89672	1.91457	3.53788	2.86096	0.015909	-1.2125	70	0	70	0	0.164656	0		0.703026	1.67121	9.57585	1.9234	1.6981	2.24364	2.95586	3.14658	5.08364	6.77962	0.0289317	-0.946531	24	1	38	1	0.116498	0
0.812009	1.89825	4.67698	1.59637	2.83222	1.97149	3.30121	6.37984	1.24975	7.56723	0.0140136	-0.495303	71	0	71	0	0.203425	0		0.738223	0.835136	9.6399	1.68126	3.96215	4.19842	2.70822	3.49171	3.63125	5.83278	0.0245923	-0.837392	87	0	87	0	0.118955	0
0.760472	2.1047	5.01042	1.64901	4.79605	3.5031	2.08492	4.20005	2.72917	5.87542	0.0457885	-1.29934	71	0	71	0	0.219038	0		0.666085	0.995135	3.70014	4.19608	1.57733	4.58044	3.84214	3.73092	3.20756	3.94733	0.0215541	-0.765912	93	0	93	0	0.317491	0
0.76018	2.11525	7.31587	1.96494	5.34849	3.65699	3.34429	5.71629	5.30335	6.75193	0.0272748	-0.966372	69	0	69	0	0.247037	0		0.835302	4.94591	6.83015	1.152	4.79481	5.57726	2.51909	3.19717	4.20224	5.3206	0.0307717	-1.02631	86	0	86	0	0.433596	0
0.806728	2.39991	8.17633	1.91142	3.80029	4.89775	2.50614	3.83768	3.84752	4.32246	0.02168	-0.819031	67	0	67	0	0.257014	0		0.761811	2.09143	6.19221	2.9853	7.56795	5.28294	2.81873	2.46285	2.52257	4.5185	0.0256285	-0.982274	57	1	57	1	0.448903	0
0.685964	3.41758	6.87706	5.04067	6.59453	2.67908	3.79096	3.37779	2.9107	4.99219	0.034076	-1.07608	5	1	9	1	0.319186	0		0.799235	2.87877	5.57502	4.26667	1.79133	0.62383	3.12227	3.47798	5.64351	3.41261	0.0191369	-0.779238	86	0	86	0	0.465673	0
0.7744	1.6439	5.2242	3.22113	2.60533	4.76528	2.73552	2.14025	3.23123	4.65297	0.0217709	-0.84052	70	0	70	0	0.342236	0		0.733725	1.19183	9.19174	2.53688	4.26734	2.44359	3.85305	4.94082	7.72858	6.00128	0.0165658	-0.575887	101	0	101	0	0.483224	0
0.771406	0.724587	2.31785	6.37199	3.67385	7.06727	2.4264	2.66681	2.70262	2.54197	0.0248595	-1.05414	75	0	75	0	0.35621	0		0.732856	3.40189	5.64643	3.05585	6.72977	3.71094	3.34606	3.59152	3.13328	3.80049	0.0323204	-1.00869	102	0	102	0	0.483932	0
0.770569	1.27977	5.74421	1.13912	4.54041	4.02959	1.4394	2.51086	2.63318	3.88077	0.0320071	-1.18126	21	1	27	1	0.358516	0		0.736429	1.99462	4.42043	1.57078	6.6835	5.98307	1.76028	4.17278	3.29192	4.04901	0.0482063	-1.32125	87	0	87	0	0.511099	0
0.722746	3.02803	7.17621	5.1261	1.93094	2.10225	1.79163	6.49145	4.41053	5.40068	0.0125555	-0.979134	69	0	69	0	0.407149	0		0.794483	3.82148	6.76676	3.48376	2.74973	3.6834	2.33651	4.1154	5.05281	4.61572	0.0205898	-0.86622	43	1	70	1	0.520847	0
0.797235	3.59645	6.44638	5.069	2.06695	4.4808	2.39138	3.13145	2.54432	5.60673	0.0193573	-0.68854	71	0	71	0	0.425621	0		0.651416	3.89402	5.93634	2.00131	2.52277	2.14561	4.16608	5.58802	5.71919	7.38611	0.0228158	-0.748003	28	1	35	1	0.581483	0
0.709907	0.784528	6.40422	2.26855	6.58859	3.14644	2.22455	3.28047	3.60121	4.19777	0.0393188	-1.1718	76	0	76	0	0.427156	0		0.710235	0.948557	4.532	4.93662	1.23062	4.45142	2.89179	2.18624	4.07016	6.11005	0.0210098	-0.628805	102	0	102	0	0.588135	0
0.721457	4.48158	5.98091	4.88968	3.45814	2.32071	3.64168	5.60404	3.29514	6.12037	0.0171975	-0.737127	80	0	80	0	0.452026	0		0.724883	1.25215	5.45876	0.571153	3.40183	5.65505	1.1863	2.57962	3.11843	3.5829	0.0173804	-1.03696	93	0	93	0	0.596053	0
0.68854	2.04311	5.59842	1.36169	3.06664	4.77003	2.38336	3.63722	3.22121	3.25887	0.0492063	-0.98921	18	1	69	1	0.460845	0		0.703819	8.10846	7.0661	3.09065	4.03013	3.15725	4.75936	4.14092	3.47343	6.27345	0.017375	-0.687258	93	0	93	0	0.597708	0
0.774158	4.61379	8.35244	12.4189	1.77832	4.89542	2.14285	4.64023	5.89141	7.16809	0.0189901	-0.884901	76	0	76	0	0.476804	0		0.74949	0.896279	3.03533	2.19811	2.86761	5.91471	2.16126	4.39099	5.78782	5.7561	0.0209172	-1.0103	100	0	100	0	0.613639	0
0.746759	2.87301	4.9268	4.97109	0.893037	3.77485	2.58924	4.16727	4.21632	5.37995	0.0132108	-0.792474	3	1	32	1	0.482633	0		0.823551	2.16779	3.11054	3.9961	4.1907	7.10218	1.56967	2.78778	3.86608	4.38809	0.0192246	-1.04485	97	0	97	0	0.628105	0
0.754086	3.84419	8.86813	3.11088	5.5331	4.22598	3.38174	4.05457	4.50388	5.45871	0.0193163	-0.712702	77	0	77	0	0.489135	0		0.60847	2.03211	4.10809	2.64478	3.15102	1.81543	3.26293	3.95388	4.43105	4.4647	0.0344292	-1.01749	85	0	85	0	0.632048	0
0.649883	6.55527	10.27	10.0288	1.67591	2.69617	2.49988	4.52647	4.15745	5.21514	0.0302325	-0.958679	73	0	73	0	0.49011	0		0.713737	6.29877	6.87077	4.75786	2.19663	2.49713	3.36713	3.12689	5.59413	3.47217	0.03037	-0.954453	35	1	91	0	0.632406	0
0.62495	3.29012	7.2389	5.51995	1.0635	2.37333	2.86715	4.50346	0.91927	5.70605	0.0166383	-0.484063	61	0	61	0	0.530093	0		0.766052	3.55482	4.53911	5.55042	1.83425	5.71931	2.3185	2.00217	3.3862	3.90689	0.011628	-0.799698	47	1	53	1	0.635829	0
0.754662	0.796679	4.06585	4.78758	4.03852	5.53033	2.51992	2.04305	3.54282	4.86385	0.018688	-0.876391	66	0	66	0	0.530347	0		0.736338	2.44569	3.80663	5.3894	1.88461	5.06386	2.22107	3.08825	4.15401	5.66081	0.0148905	-0.86815	88	0	88	0	0.657084	0
0.730254	3.35942	7.90282	5.48013	2.866	6.89154	2.3501	4.34509	4.48672	5.18008	0.0193946	-0.751527	70	0	70	0	0.541923	0		0.718355	2.13469	5.92641	3.68341	2.74706	2.59466	3.0507	5.8242	7.94432	7.76123	0.0220626	-0.819568	16	1	21	1	0.6722	0
0.754363	5.56641	3.63953	2.89932	2.33391	2.56476	3.14942	5.27885	3.94218	4.13312	0.0247145	-0.969972	64	0	64	0	0.55251	0		0.767287	2.11435	3.77049	1.2344	2.72615	2.39176	2.79828	3.48651	7.81262	4.64005	0.0202342	-1.05427	102	0	102	0	0.676189	0
0.755364	2.34803	4.27535	2.86264	2.87956	2.44147	2.94963	4.78438	5.23425	5.9202	0.0121387	-0.834859	69	0	69	0	0.568684	0		0.617138	2.56066	5.38019	4.62604	1.34483	2.39036	1.81926	6.35053	4.50741	3.50733	0.0342572	-1.00177	14	1	16	1	0.676553	0
0.784132	2.84757	3.76259	4.6664	3.28809	7.54919	2.73175	3.88411	4.86217	5.50639	0.0226526	-0.882264	63	0	63	0	0.573273	0		0.717129	2.16412	2.08968	1.01045	1.58716	2.80067	1.96117	4.82942	3.407	6.67189	0.0201266	-0.926122	63	1	63	1	0.692074	0
0.705126	1.75518	3.99722	3.51161	0.595698	3.42136	1.72179	2.49789	3.39326	6.28013	0.0282028	-0.944017	76	0	76	0	0.592969	0		0.722519	2.27505	3.84817	1.936	4.25426	3.06648	2.29341	3.57747	2.29228	3.01879	0.0158877	-0.810901	3	1	6	1	0.719152	0
0.746374	5.98919	6.38898	2.18182	3.99244	3.89149	3.59388	4.49225	3.8368	6.2783	0.0214947	-0.765347	71	0	71	0	0.593005	0		0.712256	3.23231	2.35824	2.25816	2.3787	2.38571	2.41366	3.44747	4.2269	6.85096	0.0214297	-1.06289	7	1	7	1	0.725814	0
0.776184	1.12295	3.61909	2.62343	3.79403	2.67473	1.3539	4.2776	4.61791	6.23418	0.0230057	-1.12627	34	1	34	1	0.607114	0		0.747077	2.98598	4.26768	4.19914	5.02235	0.720881	1.56202	3.6183	3.87897	5.35941	0.0318026	-1.18967	105	0	105	0	0.728161	0
0.752932	1.00183	3.83021	4.16844	1.64705	3.13357	2.1133	2.46613	4.172	3.72131	0.0142191	-0.794472	81	0	81	0	0.629329	0		0.651817	3.72964	5.85796	10.8823	3.04835	4.27238	3.24579	3.57297	3.60484	6.49712	0.0243024	-0.67097	104	0	104	0	0.728683	0
0.690398	0.887708	3.02713	1.363	0.785152	3.02098	1.58809	2.85237	4.21061	4.97446	0.0250157	-1.04648	81	0	81	0	0.649251	0		0.679827	2.19821	2.71636	3.61357	2.00269	2.37208	1.95631	4.96464	2.86477	8.12892	0.029672	-0.880653	107	0	107	0	0.736906	0
0.792123	3.32125	5.08127	3.20837	1.86498	7.21502	3.09325	2.82329	6.65553	4.41975	0.01903	-0.714735	67	0	67	0	0.666733	0		0.764433	4.69431	5.67368	5.68918	2.43778	4.9025	3.25033	3.34546	5.93693	6.55062	0.0199041	-0.68638	91	0	91	0	0.744973	0
0.740733	4.05174	4.74383	3.27769	3.14363	3.18988	2.78161	3.77639	2.64729	4.56921	0.0139893	-0.712345	77	0	77	0	0.671684	0		0.683637	2.778	3.80408	1.57764	2.37943	3.57537	3.39208	5.0972	4.95774	6.26344	0.0147002	-0.676486	16	1	19	1	0.747153	0
0.780815	4.19653	4.83081	5.24325	4.63795	3.73495	3.86772	5.6216	8.04789	6.34565	0.0278434	-0.897339	68	0	68	0	0.671998	0		0.683538	2.89901	5.96961	5.78979	4.77105	2.08138	2.4182	4.18524	2.65329	6.45523	0.027131	-0.747799	12	1	12	1	0.75304	0
0.701627	2.35478	8.44406	6.53898	2.65619	3.25924	1.51346	2.62008	3.40687	4.12966	0.0163914	-0.735538	72	0	72	0	0.672048	0		0.686844	4.07408	5.77972	5.89847	5.29444	3.94619	2.87482	3.95537	4.25407	5.38223	0.0272807	-0.919655	102	0	102	0	0.769991	0
0.789645	2.86395	5.07643	3.8367	4.73632	1.3082	2.70503	3.18784	2.84796	3.42585	0.0191873	-0.627998	69	0	69	0	0.706278	0		0.748023	2.72019	5.41187	6.12321	0.813121	3.43787	2.72763	4.17986	6.43189	2.84921	0.018032	-0.57513	91	0	91	0	0.773837	0
0.714077	2.08798	5.51839	5.06809	1.86633	4.10277	1.63467	2.90621	4.5334	4.10461	0.0129256	-0.892756	56	1	57	1	0.707469	0		0.741215	5.02264	4.39525	1.2116	2.96557	2.24191	1.75409	6.16335	5.3253	6.77606	0.0225202	-1.13283	50	1	50	1	0.774848	0
0.758235	2.1378	2.75162	1.30521	1.39158	1.63332	1.82087	1.87823	3.77265	2.01963	0.0148749	-0.951528	74	0	74	0	0.715475	0		0.80277	2.18494	1.83123	3.68249	2.46757	2.45751	1.73255	3.58057	3.40468	4.04782	0.0761068	-0.826218	104	0	104	0	0.788402	0
0.719973	2.56504	7.42982	3.32175	2.22809	6.04046	1.33304	2.42363	3.69892	4.1686	0.0313002	-0.779129	76	0	76	0	0.717615	0		0.685661	6.54205	4.94283	4.12389	3.71884	4.12569	3.84195	3.52067	4.33588	5.60998	0.0280364	-0.850263	86	0	86	0	0.79696	0
0.718044	0.9223	3.48828	5.82536	1.66257	2.39825	1.31748	3.65345	3.08955	5.7941	0.0251875	-0.838761	1	1	50	1	0.720165	0		0.671628	3.3872	3.35615	10.0912	0.655343	3.78499	2.31495	3.26681	3.89981	7.8657	0.0189296	-0.810132	102	0	102	0	0.809674	0
0.775907	4.82049	5.75636	4.0566	1.04212	6.02829	2.97076	4.79251	6.27325	10.7653	0.0192571	-0.603516	71	0	71	0	0.721733	0		0.697989	3.23341	6.19475	1.94266	5.0809	3.00861	2.29124	2.97775	3.64831	4.02919	0.0268676	-0.874824	103	0	103	0	0.811813	0
0.764518	2.18772	3.06254	8.04817	3.37681	5.36869	2.12478	2.78956	3.78304	2.84861	0.0252792	-0.875949	61	0	61	0	0.724353	0		0.748112	4.44379	5.44441	1.23302	4.2401	2.59649	3.06981	3.46353	5.30883	4.84032	0.0212523	-0.796124	91	0	91	0	0.823695	0
0.767999	2.37357	3.57128	4.88998	2.79992	4.19817	1.96191	3.27854	3.36999	4.12619	0.022641	-0.79298	64	0	64	0	0.72573	0		0.77584	3.411	5.19448	1.73431	5.43511	2.60116	1.83867	2.98386	2.98702	4.85566	0.0142894	-0.837202	88	0	88	0	0.836816	0
0.72431	1.78474	4.91629	1.96151	2.43447	2.23426	1.35239	3.32168	4.48468	4.49394	0.0235667	-0.996514	47	1	79	0	0.726261	0		0.795072	4.58296	4.60829	4.93431	1.45175	2.3762	2.90409	3.43637	5.67025	11.9541	0.00836671	-0.578606	108	0	108	0	0.83817	0
0.7852	3.83041	6.8522	4.276	3.65606	2.91928	3.02074	3.83416	6.90585	6.05758	0.0144701	-0.727396	81	0	81	0	0.730354	0		0.802328	5.59778	5.54891	2.96673	4.75243	1.91761	3.12564	3.05222	5.29564	4.8562	0.0187614	-0.774555	98	0	98	0	0.849955	0
0.727778	4.78396	6.85766	5.87546	2.70851	1.26648	2.81344	2.58943	4.91605	6.85438	0.022665	-0.803783	70	0	70	0	0.730751	0		0.641628	3.41148	3.60674	5.24125	2.07797	6.57316	2.26864	2.79462	2.48983	5.08676	0.0205192	-0.811697	21	1	48	1	0.852784	0
0.732804	1.26477	2.58232	3.71331	3.60658	2.03034	2.16589	3.94547	3.99956	3.83818	0.0320149	-0.921903	64	1	70	1	0.737611	0		0.797287	1.5565	6.26524	2.65263	1.62279	1.91869	1.82204	3.06689	8.21422	2.57276	0.0213526	-0.726842	91	0	91	0	0.860022	0
0.751322	3.78668	7.42398	4.54797	3.11704	1.44744	1.95892	1.83471	3.07169	4.92937	0.0137112	-0.705345	75	0	75	0	0.737864	0		0.701918	5.31363	5.43235	4.5035	1.13052	2.60199	2.54067	3.01666	2.65014	6.48746	0.015879	-0.568815	26	1	29	1	0.867758	0
0.713852	3.17256	6.04678	3.18926	2.16077	0.999794	3.50322	5.43021	4.45029	4.81197	0.0148442	-0.362474	70	0	70	0	0.745931	0		0.767426	4.92528	3.6052	3.56869	1.90666	5.51231	2.14939	4.29385	2.46568	9.51552	0.0108369	-0.577426	102	0	102	0	0.869404	0
0.71316	4.06742	3.2943	5.39152	1.44744	1.26144	1.59038	4.58121	1.41474	5.39932	0.0226633	-0.845259	83	0	83	0	0.747367	0		0.734092	0.673502	8.95012	2.71529	8.61395	2.9995	2.00144	4.14837	6.55423	4.75951	0.0276578	-0.824345	19	1	24	1	0.872469	0
0.7272	0.838749	4.59206	4.1581	1.93295	5.97375	2.4391	3.77767	6.35481	3.05646	0.021858	-0.698252	70	0	70	0	0.753782	0		0.688678	1.67473	3.06226	1.33263	3.4493	2.21909	1.69877	5.96256	4.86308	5.17191	0.0295981	-0.96678	98	0	98	0	0.876996	0
0.717461	2.28882	1.82966	0.231436	2.34016	5.99295	1.87567	4.59059	1.30573	4.37593	0.0179942	-0.739687	83	0	83	0	0.756232	0		0.649209	1.15993	4.37266	1.23307	2.90684	2.47025	1.18968	3.97196	4.54155	2.85129	0.0211532	-1.03704	15	1	23	1	0.887798	0
0.748536	3.21709	4.90313	2.30931	2.27357	6.40425	2.09087	2.51629	2.96784	2.66181	0.0214168	-0.670512	66	0	66	0	0.760532	0		0.729576	4.53346	4.52426	3.80931	4.56289	4.36166	3.65041	3.8557	3.86472	5.36639	0.0212389	-0.534371	27	1	36	1	0.890887	0
0.743888	2.80481	9.01749	4.48418	3.85684	5.20959	1.82612	2.83539	4.57846	2.86294	0.0225962	-0.628443	68	0	68	0	0.76314	0		0.729497	2.43511	4.46427	5.77477	4.06543	2.48383	1.83762	2.46655	4.00676	5.9078	0.0177918	-0.848714	6	1	8	1	0.901662	0
0.72766	1.60911	1.38118	0.79995	3.50275	3.51903	1.993	3.29797	3.18546	4.61478	0.0173148	-1.01252	74	0	74	0	0.763572	0		0.726172	4.33891	3.96609	8.0182	1.26391	7.05165	3.0941	4.50924	7.87891	3.36802	0.026829	-0.772538	85	0	85	0	0.904732	0
0.675105	4.3337	2.95589	4.94858	1.5949	2.93483	2.85296	4.30464	2.37576	4.71444	0.0223878	-0.741183	77	0	77	0	0.772727	0		0.64372	2.06613	1.97004	2.42658	1.43428	2.64415	1.86447	2.06483	3.03575	3.93601	0.0218686	-0.93735	16	1	35	1	0.92371	0
0.753411	5.89924	2.37318	1.68759	5.41142	4.63666	4.57029	2.90894	4.43764	6.99806	0.0252598	-0.851621	11	1	71	0	0.778337	0		0.722098	5.12636	5.58453	3.59536	4.09586	1.13588	6.39915	6.59108	7.30953	3.73773	0.011969	0.00923072	104	0	104	0	0.923804	0
0.756916	1.69073	5.49432	2.22099	2.2474	5.75543	1.86586	2.94848	5.19625	5.736	0.0154628	-0.683873	78	0	78	0	0.786054	0		0.688286	3.27995	2.30843	3.54274	2.41281	5.25293	1.80223	3.02788	3.44742	3.85864	0.0200406	-0.949094	55	1	59	1	0.940856	0
0.76532	6.74808	4.86687	4.40055	2.27137	5.59335	2.45569	4.7831	4.43424	4.2893	0.0165544	-0.871991	76	0	76	0	0.788565	0		0.743458	2.99938	3.34978	8.60267	2.50991	1.28728	1.83653	4.38848	4.74521	3.58408	0.0162295	-0.777427	97	0	97	0	0.952439	0
0.792788	1.64442	3.44092	0.899542	6.30387	2.19307	2.63655	2.94948	6.72874	5.83242	0.026008	-1.05571	75	0	75	0	0.813337	0		0.660426	2.4299	3.8851	4.23841	5.14635	3.45891	2.68669	3.56598	5.39287	6.65667	0.0258733	-0.954697	85	0	85	0	0.953229	0
0.727752	0.603791	3.0255	1.67768	2.11035	6.21805	2.4868	3.25431	3.33577	5.05285	0.0183859	-0.46358	74	0	74	0	0.814942	0		0.742071	3.90689	2.63177	6.79088	2.97176	4.65709	1.92672	3.23756	4.09434	6.41106	0.0205218	-0.888373	92	0	92	0	0.953512	0
0.654386	1.57468	5.86068	2.69545	1.26651	5.26228	1.74543	4.5637	4.75802	7.6232	0.0118039	-0.684907	64	0	64	0	0.821563	0		0.788021	3.3801	3.64375	6.21307	3.91825	5.77098	3.10793	3.6896	7.25374	5.63116	0.0123035	-0.679019	85	0	85	0	0.966518	0
0.690014	3.07366	3.80908	6.84548	4.59474	1.99601	2.60492	3.67987	5.47153	3.79298	0.0352514	-1.09953	74	0	74	0	0.822821	0		0.709831	4.27472	4.93274	7.28749	3.20915	2.0978	2.97788	3.31219	6.09407	9.31828	0.0129364	-0.74365	8	1	19	1	0.969572	0
0.779339	1.45647	4.33671	3.04376	2.3225	1.54684	2.51554	3.86389	6.63848	5.04244	0.0224429	-0.641779	66	0	66	0	0.831547	0		0.819312	1.57176	5.679	1.59	2.65669	4.01172	2.07327	4.51654	7.60298	6.75092	0.0149972	-0.449213	92	0	92	0	0.974405	0
0.75626	1.02341	4.70826	2.65285	3.12837	2.0896	1.65456	1.45194	3.13248	5.37857	0.0108054	-0.6353	33	1	40	1	0.8545	0		0.743349	5.13043	2.8816	6.63452	1.8103	3.71081	2.20747	2.72595	3.47286	6.48829	0.0133986	-0.757707	87	0	87	0	0.975644	0
0.665712	6.75677	4.00974	6.06523	1.53892	0.374865	2.95099	5.91776	1.29735	7.75045	0.0199498	-0.606296	12	1	32	1	0.855016	0		0.682625	2.48294	2.80691	4.76894	2.61422	3.92098	1.53776	3.4593	5.25077	5.38111	0.0226248	-1.05045	82	0	82	0	0.980142	0
0.704232	2.54936	6.1816	5.70686	1.86188	4.51485	1.90735	4.1083	7.51259	3.03404	0.0302085	-0.892829	62	0	62	0	0.860772	0		0.768628	1.9269	2.66067	6.08476	1.66703	3.17425	2.24346	4.22108	7.88693	5.45929	0.0131819	-0.775162	92	0	92	0	0.980434	0
0.722888	3.03326	2.08506	1.55867	4.9201	2.54067	2.97098	4.04465	3.1318	4.36454	0.0262524	-0.811086	81	0	81	0	0.861239	0		0.701208	2.52421	2.40359	3.47008	1.66861	3.83022	2.62126	4.41375	4.04647	9.16865	0.0176442	-0.521098	100	0	100	0	0.981579	0
0.609819	0.869696	4.27049	0.964518	2.50981	2.05797	1.53308	5.79583	5.7663	4.81426	0.0347489	-1.05558	84	0	84	0	0.873383	0		0.723299	2.28104	6.68541	6.87968	4.14766	7.35456	1.31494	2.17099	4.88876	2.70161	0.014074	-0.749477	105	0	105	0	0.986533	0
0.728268	3.87155	3.38238	5.292	3.04485	2.31834	2.66159	5.80215	4.38798	7.66778	0.0198353	-0.692621	74	0	74	0	0.885159	0		0.798178	3.62758	3.61161	5.9236	0.64114	3.97589	1.86998	4.07461	5.64718	5.35809	0.0129566	-0.559868	96	0	96	0	0.988947	0
0.733281	1.61448	3.79708	2.92391	1.05727	3.44232	0.890847	2.75718	3.01427	3.78163	0.0175754	-0.737323	22	1	25	1	0.88913	0		0.747239	6.39158	5.86212	5.22065	3.37909	3.77932	4.04206	3.25696	4.92712	5.73524	0.0163909	-0.367687	91	0	91	0	0.99102	0
0.67457	1.41914	2.52453	1.24983	3.10789	3.85459	1.1282	4.05871	2.72737	3.85143	0.0287443	-0.986776	62	0	62	0	0.89061	0		0.812525	5.74636	2.21732	3.48843	2.89769	3.90177	4.30779	4.2831	9.66704	4.90977	0.012367	-0.788798	98	0	98	0	0.991239	0
0.764302	3.50283	3.85626	6.94279	5.11901	4.37314	2.64615	1.89512	3.28954	3.25255	0.0186353	-0.738823	71	0	71	0	0.891042	0		0.720461	5.80553	5.32657	6.93653	2.20027	3.36275	2.37221	2.99708	4.33098	8.32053	0.0201438	-0.705698	35	1	35	1	0.992339	0
0.778103	3.9873	5.26911	3.35411	3.7113	1.93312	2.73842	3.26956	5.11182	6.55327	0.0175788	-0.641446	68	0	68	0	0.893253	0		0.58703	2.70352	2.7249	2.53431	5.30636	4.7628	3.54252	5.52533	3.86865	5.29738	0.0170028	-0.756205	11	1	20	1	0.994325	0
0.6744	1.88347	1.34796	2.00997	2.94905	5.19433	1.658	4.86538	3.56102	3.39642	0.0384193	-1.01153	70	0	70	0	0.893933	0		0.784495	3.81666	1.65534	7.98229	1.38709	2.21017	3.14571	2.38424	3.1564	9.26196	0.00840864	-0.331117	105	0	105	0	0.995565	0
0.70894	2.24715	1.67913	4.75573	3.40709	7.92357	3.84251	1.78556	2.63048	6.3604	0.0191796	-0.396797	63	0	63	0	0.896615	0		0.689746	2.01234	5.91903	7.55679	1.60803	1.69451	1.92692	2.28879	6.56512	3.01801	0.0201772	-0.725832	102	0	102	0	0.996589	0
0.711514	2.17291	3.94197	3.80546	1.1162	3.11955	1.20581	4.39465	2.02049	3.93771	0.0235474	-0.561754	72	0	72	0	0.906211	0		0.729339	4.06868	6.95138	2.38595	4.75439	6.78983	2.29531	3.86592	2.05786	7.60926	0.0125821	-0.301625	34	1	42	1	1.0053	0
0.730656	2.47759	5.89851	2.04924	1.84721	2.89707	1.33141	3.30153	3.76897	6.5445	0.014621	-0.614861	76	0	76	0	0.912377	0		0.837127	2.37981	5.25609	5.69001	2.20974	1.95164	1.74338	4.60176	5.1697	3.02909	0.0108784	-0.294405	98	0	98	0	1.01147	0
0.798257	7.51227	3.1114	3.16841	4.37474	5.24545	3.00272	2.22883	3.41873	3.56921	0.016583	-0.89839	74	0	74	0	0.92755	0		0.727161	1.30201	1.57401	3.22727	1.53357	2.99417	1.45641	2.64008	3.6371	4.69916	0.0136396	-0.729164	92	0	92	0	1.01267	0
0.750351	3.75188	3.15746	7.17086	2.65406	5.29844	2.01827	2.73362	3.24885	4.07086	0.0227401	-0.718469	7	1	10	1	0.935175	0		0.771493	4.65494	1.48081	2.97698	1.79326	2.09584	2.77129	5.98655	5.52938	10.9296	0.0205448	-0.648324	104	0	104	0	1.01825	0
0.712087	4.81495	2.6894	3.75419	2.15098	4.42244	2.35649	2.27835	3.52641	4.8513	0.0130149	-0.886092	41	1	50	1	0.937971	0		0.756007	2.50954	1.721	2.07835	2.23387	3.18066	1.38167	4.04825	4.41865	4.38795	0.0198169	-0.842522	105	0	105	0	1.01965	0
0.737581	3.83206	3.05509	2.20715	3.97563	6.32753	2.12719	5.61213	5.19832	4.13933	0.0280732	-0.895358	6	1	70	1	0.950342	0		0.647312	2.53771	7.07371	3.58196	3.27186	5.27661	1.94353	3.26694	5.69711	5.10323	0.0369395	-0.706586	1	1	2	1	1.03081	0
0.748028	4.87924	2.09979	4.81363	2.68314	4.16021	2.09829	2.46448	3.39049	2.2699	0.0183314	-0.933716	77	0	77	0	0.950883	0		0.778819	1.00861	1.59754	4.88036	1.39854	2.51261	2.74029	4.97603	8.06903	4.93126	0.0149578	-0.546501	87	0	87	0	1.03085	0
0.57826	2.90364	9.17065	3.73804	3.26557	3.33566	1.94265	3.50579	4.81642	2.98042	0.0324663	-0.744099	66	0	66	0	0.954476	0		0.611623	3.01595	3.81894	6.96453	0.778195	2.86445	1.56002	3.81771	4.21831	4.224	0.0291428	-0.850432	91	0	91	0	1.0433	0
0.754039	4.2804	3.31442	1.66533	0.579895	3.75092	1.64306	2.66127	3.12941	4.30279	0.0239044	-0.666615	61	0	61	0	0.96902	0		0.757034	8.94439	4.37457	4.31482	1.7581	4.485	2.01834	3.68044	2.98002	6.20039	0.0149722	-0.796646	91	0	91	0	1.06461	0
0.714989	2.28346	4.68969	5.67517	3.05249	2.60748	1.97406	1.96249	5.67532	4.27829	0.0250762	-0.846744	84	0	84	0	0.971794	0		0.589852	2.36572	2.06689	4.39638	2.97493	1.68148	1.70476	5.44247	3.23261	4.96315	0.0327226	-0.950083	7	1	37	1	1.06844	0
0.584312	2.06859	2.49615	1.29952	4.64321	3.89634	1.44119	4.48996	3.0156	3.45444	0.0479871	-1.22352	76	0	76	0	0.97476	0		0.809346	3.35463	4.14518	2.07317	7.47687	4.21649	2.8566	2.52333	5.557	5.02002	0.0165447	-0.711841	85	0	85	0	1.07818	0
0.752374	5.42406	2.9492	2.37858	3.69594	5.23046	2.59408	3.18546	2.8372	3.65867	0.0182263	-0.726324	16	1	20	1	0.977551	0		0.762793	4.42259	4.83329	1.21117	4.21432	1.62194	1.93955	4.23165	4.95724	5.20809	0.0128372	-0.733255	100	0	100	0	1.08263	0
0.682335	3.81138	7.36199	4.76881	1.39183	1.23276	2.27839	3.1507	5.82615	4.53816	0.026354	-0.59989	81	0	81	0	0.978347	0		0.725676	8.60911	6.57315	7.2749	1.29376	2.60209	2.27464	3.90978	6.47844	4.8431	0.014146	-0.871325	91	0	91	0	1.08948	0
0.724996	3.06256	3.34265	3.91234	2.39108	2.69118	2.15021	3.48484	4.73718	5.50514	0.0115027	-0.735869	70	0	70	0	0.984553	0		0.757987	2.14991	7.73578	1.84402	2.15493	0.760604	2.69489	4.48933	6.95427	9.34653	0.0159303	-0.0981212	95	0	95	0	1.09464	0
0.740916	5.34188	5.24124	3.72164	1.43906	1.24715	1.51591	2.19308	3.05446	4.80289	0.0146208	-0.73994	75	0	75	0	0.986634	0		0.518868	4.54186	5.51286	3.72417	4.26732	3.49234	3.00094	2.97333	2.67338	7.52499	0.0143294	-0.789925	12	1	19	1	1.09466	0
0.756449	1.44232	3.72725	0.710777	5.92716	4.08693	1.66813	3.56397	4.30378	5.69	0.0270118	-0.821675	70	0	70	0	0.99183	0		0.74223	3.77875	3.83125	4.41959	2.54241	3.70827	2.41225	3.02507	5.45266	5.13318	0.0185952	-0.595517	92	0	92	0	1.11024	0
0.694866	2.32836	1.63064	6.30935	2.39797	1.67283	1.39926	4.50032	1.70985	3.08937	0.0189413	-0.728491	63	0	63	0	1.00036	0		0.779643	2.23461	2.37229	3.70696	4.95016	4.74494	1.75632	2.34993	4.67861	3.74127	0.0184489	-0.787135	92	0	92	0	1.11571	0
0.715621	4.80933	2.41016	6.08655	3.37209	3.76641	2.46003	1.95262	4.59052	5.36616	0.0174667	-1.00787	83	0	83	0	1.00692	0		0.797949	2.66685	3.93066	5.51113	3.98041	3.10414	2.53195	3.85356	5.67368	5.61437	0.0179401	-0.407152	92	0	92	0	1.11828	0
0.730866	4.69999	5.37574	4.78049	4.84702	3.06993	2.05859	3.20915	3.2687	2.93691	0.0198882	-0.754239	68	0	68	0	1.0075	0		0.749538	4.53145	5.3773	7.94523	2.09363	2.56467	2.37778	2.44619	5.4995	3.61875	0.0116014	-0.509902	93	0	93	0	1.11922	0
0.779291	4.77161	3.08784	3.35317	3.7144	3.41872	1.87003	3.12327	3.835	3.10035	0.0236619	-0.861385	66	0	66	0	1.00823	0		0.757074	5.09076	3.54348	2.00674	2.1277	2.65822	3.47287	3.04681	10.177	4.80068	0.0164138	-0.874462	102	0	102	0	1.12278	0
0.791614	5.73988	6.71949	5.67821	2.28917	2.22985	1.81942	2.09669	5.94298	5.54422	0.0253962	-0.76215	81	0	81	0	1.00891	0		0.806108	1.59497	2.32129	6.65776	1.99626	1.60878	1.71067	3.47603	3.11781	6.51866	0.00742326	-0.244974	99	0	99	0	1.12555	0
0.758232	2.12387	5.73886	4.44723	3.86688	3.30767	2.12822	2.51654	7.1036	2.89418	0.0248088	-0.722424	68	0	68	0	1.01865	0		0.721233	1.01652	2.54636	1.05299	3.29373	5.68854	1.08835	2.19776	2.9395	1.94441	0.0108299	-0.665525	86	0	86	0	1.12771	0
0.747142	9.39096	4.67295	4.26121	1.88199	3.61847	3.92928	3.77208	5.8987	5.25747	0.0184063	-0.689727	76	0	76	0	1.03353	0		0.659447	3.18399	3.6382	4.92324	5.45784	3.88278	1.88479	5.43037	6.3137	3.89568	0.0250919	-1.07591	96	0	96	0	1.13192	0
0.67518	2.95456	4.37288	2.43103	1.82698	4.38291	1.64123	1.77968	4.25728	3.40084	0.0195705	-0.808115	49	1	50	1	1.0352	0		0.821437	7.06075	3.07106	2.30137	2.61399	2.93564	1.62404	2.22781	3.3904	5.66761	0.0142432	-0.797671	98	0	98	0	1.13332	0
0.73859	3.31737	2.43412	4.67209	3.88834	4.90271	1.55711	1.65301	1.14591	4.85826	0.0225856	-0.717035	82	0	82	0	1.03574	0		0.84813	2.57172	3.64262	2.39154	3.33579	6.02486	1.93747	2.98296	5.85643	5.68151	0.0107821	-0.418832	102	0	102	0	1.13461	0
0.685087	5.01157	4.57901	4.02349	2.26348	4.11697	2.9262	3.05835	4.11602	5.57248	0.0300558	-0.569007	81	0	81	0	1.04642	0		0.595075	6.89008	5.05239	1.72897	2.21869	4.20134	2.92926	3.56409	3.28865	3.98918	0.0198572	-0.712948	94	0	94	0	1.13766	0
0.756699	4.27311	4.10659	1.54838	5.41457	2.02385	2.2816	5.36851	2.10255	4.68293	0.00783859	-0.4935	76	0	76	0	1.05662	0		0.721698	6.14579	2.94965	4.38462	2.34979	4.06481	2.93459	5.19373	4.60965	5.66056	0.0191579	-0.562313	35	1	35	1	1.14602	0
0.724942	8.05205	5.12186	4.30252	4.37305	2.29591	3.16408	2.5872	4.09199	6.38792	0.0264096	-0.827282	1	1	1	1	1.06168	0		0.690654	6.47747	3.62358	10.2459	2.59422	3.04143	1.71737	4.18834	2.98875	4.94005	0.017294	-0.815031	3	1	6	1	1.14904	0
0.707946	4.15926	2.02865	3.94099	2.49807	4.19908	2.23853	3.96169	4.86496	2.68753	0.0287646	-0.871041	67	0	67	0	1.0632	0		0.767398	5.69241	4.74015	6.27991	2.06976	3.74567	2.64184	3.91698	7.3468	3.6263	0.0103804	-0.630471	98	0	98	0	1.15199	0
0.6935	4.26168	2.27193	4.9088	1.92313	4.16137	2.02922	1.92075	1.99321	2.6151	0.0178222	-0.69861	5	1	7	1	1.06804	0		0.747944	2.88625	1.43965	6.29615	0.987491	1.82124	3.78994	5.18019	4.46215	4.33922	0.015168	0.00451084	91	0	91	0	1.15579	0
0.746625	8.13623	3.69249	3.98728	2.16099	4.10451	2.88104	3.88848	7.36065	6.21897	0.0183502	-1.04274	72	0	72	0	1.06901	0		0.692003	3.9236	1.73282	2.45989	0.788058	4.11074	1.17702	4.05031	2.82603	5.09813	0.0190893	-0.716787	32	1	40	1	1.1709	1
0.722683	4.28663	4.54039	4.30378	1.55092	4.39396	2.78666	2.2942	3.04603	3.49832	0.0228254	-0.279815	61	0	61	0	1.08188	0		0.761264	6.08531	3.6138	6.27764	6.22126	2.8503	1.86855	2.82349	4.21151	2.98036	0.0224277	-1.01782	69	1	69	1	1.18387	1
0.763498	4.2685	3.3167	3.86847	3.91962	3.52118	1.91375	2.85068	2.16506	4.69779	0.0146266	-0.588514	78	0	78	0	1.0819	0		0.855549	3.81473	2.85154	8.89499	3.05243	2.69733	1.54241	2.7996	5.06108	4.8453	0.0310713	-0.52588	97	0	97	0	1.20842	1
0.673327	3.5402	5.89789	3.17735	3.16632	3.88392	2.75431	3.57608	7.5355	5.43993	0.0264319	-0.730644	20	1	20	1	1.09209	0		0.659873	3.39037	3.30424	7.71514	2.64962	3.01162	1.58753	2.95685	4.81826	12.151	0.0126888	-0.821575	30	1	32	1	1.21261	1
0.726487	4.34383	3.43905	8.66333	1.81861	3.93398	2.5799	2.78883	4.91821	4.73077	0.0242386	-0.56973	11	1	14	1	1.10384	0		0.650352	1.66513	4.14009	2.85874	6.55447	2.90041	1.6457	3.83756	5.50272	8.44237	0.0421504	-0.932699	70	1	70	1	1.24244	1
0.599122	2.03889	3.2107	5.14796	3.91981	3.45887	2.52541	3.37955	2.83441	3.569	0.0209396	-0.650475	11	1	11	1	1.10467	0		0.775928	2.28284	3.79209	1.80948	1.65039	4.99949	4.24664	3.891	12.0752	4.66194	0.0131022	-0.291793	27	1	35	1	1.24527	1
0.630429	2.43054	2.84757	3.13651	3.7517	2.76901	2.34437	4.28776	5.2527	4.63876	0.0336053	-0.880918	10	1	10	1	1.11218	0		0.536057	5.02599	3.83043	0.975825	3.63231	3.83135	2.74352	2.33465	4.45363	4.1059	0.0277738	-0.994882	62	1	62	1	1.25037	1
0.711412	5.94127	3.01348	3.30564	2.19522	4.85936	2.68497	3.17502	4.14228	2.16961	0.0278198	-0.700728	62	0	62	0	1.11622	0		0.794752	6.2887	2.17975	5.52003	3.6166	1.53744	2.46746	5.30156	3.44597	5.43769	0.0117992	-0.45666	1	1	7	1	1.25575	1
0.545929	2.01306	2.41695	2.93041	1.72118	2.85376	1.18555	4.28213	3.64015	3.24764	0.0740069	-1.07029	72	0	72	0	1.11773	0		0.562893	6.96177	3.48458	1.5344	3.48255	2.91457	1.76685	3.37709	3.11238	5.51945	0.029587	-1.18025	11	1	19	1	1.26939	1
0.786329	3.38487	4.77339	2.56076	1.95421	3.0081	3.01896	5.28409	7.22782	7.86006	0.0132672	-0.218311	71	0	71	0	1.13632	0		0.655233	4.24944	3.55806	3.70305	4.45339	4.09692	2.97772	4.30384	8.28595	3.6394	0.0234576	-0.914305	66	1	66	1	1.27284	1
0.735424	5.7705	1.43122	3.91923	3.28053	4.13821	2.39766	2.21174	3.80674	5.11819	0.0123711	-0.895064	65	0	65	0	1.14302	0		0.752991	6.65056	5.66882	2.70221	4.3123	4.10914	2.54899	3.22025	5.06904	2.19654	0.0218802	-0.541907	87	0	87	0	1.28072	1
0.69608	4.4908	3.09615	5.69238	2.47923	4.3283	1.62345	4.31858	2.44268	5.75666	0.0127715	-0.617876	75	0	75	0	1.1489	0		0.705343	3.81066	6.47099	0.170786	3.28397	3.19196	2.4129	3.68909	4.65255	5.61383	0.0288328	-0.222862	56	1	56	1	1.28656	1
0.546228	1.14809	4.64081	4.90734	3.78452	2.202	1.72616	4.89126	6.1605	7.04791	0.0417272	-0.989	74	0	74	0	1.14914	0		0.685821	3.27963	1.83984	4.39113	1.45501	3.32672	4.60674	4.43794	8.11263	3.26674	0.0169065	-0.204977	89	0	89	0	1.29108	1
0.72412	6.03811	5.12549	9.32039	2.33191	3.36972	2.24694	4.87553	7.95051	5.66167	0.0262345	-0.867944	64	0	64	0	1.14959	0		0.70138	4.08292	2.37648	1.44487	2.59907	3.2071	1.54317	4.00544	3.84492	7.45654	0.0224995	-0.659752	44	1	51	1	1.30032	1
0.767931	8.96134	4.75743	1.71436	3.58245	3.67462	2.41249	3.12584	4.80455	6.14185	0.0252895	-0.899295	59	1	59	1	1.15621	0		0.8038	2.90758	2.7752	3.73096	1.09518	2.79523	2.54607	3.13329	6.16849	3.73242	0.0169146	-0.146427	69	1	92	0	1.31733	1
0.728064	4.1454	6.51774	1.48907	5.07597	4.74209	2.11767	5.02445	6.39612	5.19382	0.0233126	-0.655513	64	0	64	0	1.15665	0		0.743424	7.27983	5.78396	4.91603	6.0077	3.39192	3.14703	3.06444	3.51377	4.32836	0.0326928	-0.395998	53	1	53	1	1.31946	1
0.751253	1.8896	2.7117	8.64089	2.15083	5.1351	2.15833	3.04172	7.62071	8.70211	0.0217689	-0.646292	65	0	65	0	1.16054	0		0.653923	5.81289	3.16748	5.04273	2.16705	3.43467	2.43893	5.07127	4.55953	8.95311	0.0194974	-0.55103	22	1	27	1	1.34648	1
0.565634	1.89053	3.17026	2.41793	3.77633	3.49234	1.91087	4.49262	5.77528	4.22529	0.0711222	-1.06203	34	1	34	1	1.16246	1		0.727933	8.71677	3.54763	5.5352	2.43312	2.60058	1.87239	3.74815	2.9903	4.29024	0.0218652	-0.694831	32	1	35	1	1.34827	1
0.740618	2.26753	3.26656	6.15859	5.01043	3.20892	2.00376	1.95716	4.76691	5.93452	0.018459	-0.713593	9	1	9	1	1.17011	1		0.695952	4.56283	2.45921	0.838605	1.70949	3.96698	1.65515	5.99461	6.16261	9.43027	0.0193783	-0.682819	85	0	85	0	1.34921	1
0.732893	2.74866	5.43578	0.621385	6.91679	2.22188	2.6113	2.25338	5.30564	2.5245	0.0238255	-0.663351	13	1	27	1	1.17042	1		0.717331	5.92448	5.16757	1.23266	2.18166	2.54451	1.57394	3.82982	2.0839	5.03831	0.024203	-0.293934	34	1	34	1	1.35386	1
0.709437	5.033	3.43807	4.38188	1.64452	1.30096	3.65942	4.06058	6.85099	8.6271	0.0204883	-0.468167	71	1	74	0	1.17468	1		0.702392	7.81755	4.09784	2.12487	3.28007	4.8853	2.34534	3.99266	3.92755	5.88155	0.020726	-0.605932	37	1	40	1	1.37356	1
0.699447	7.75503	3.2583	3.74657	1.63709	4.01154	2.09251	4.71455	2.37683	3.1768	0.0163576	-0.66093	15	1	24	1	1.1857	1		0.727912	4.62192	1.25952	3.68313	1.19167	2.02574	2.39927	3.975	8.54279	4.59487	0.0261972	-0.804948	59	1	59	1	1.3746	1
0.761083	1.65089	4.2099	1.72055	1.70947	3.36915	3.60351	4.56207	8.47357	6.69028	0.0142494	-0.0953483	46	1	51	1	1.18868	1		0.628219	6.12313	3.51517	5.05178	1.4638	4.85475	2.23752	2.51824	6.0289	3.87923	0.0311362	-0.833586	27	1	29	1	1.37739	1
0.728994	5.10422	3.15906	4.82111	4.57433	1.87892	2.47666	3.39868	5.26545	6.18949	0.0266323	-0.839001	79	0	79	0	1.19033	1		0.665862	4.41483	6.32313	2.92942	3.62241	2.32455	3.56949	2.96611	7.77724	4.28258	0.0201884	-0.345154	50	1	54	1	1.38452	1
0.712802	2.89707	2.85696	3.93241	2.81606	5.08709	1.82532	2.66747	6.65733	2.88329	0.0253605	-0.869477	6	1	9	1	1.1973	1		0.7848	3.16364	2.89385	6.98947	1.6624	3.94791	1.45454	3.51267	5.41305	8.60873	0.0157012	-0.293539	30	1	36	1	1.40923	1
0.724073	3.08226	3.75507	3.75823	1.78833	2.34605	0.777546	2.5609	2.31892	5.20555	0.0141681	-0.558015	45	1	54	1	1.20441	1		0.654536	3.2546	4.86979	1.79511	5.66435	2.96766	2.40031	4.98202	4.94029	5.62737	0.0309128	-0.42172	41	1	57	1	1.43	1
0.766691	5.8017	4.27426	6.84493	3.00052	5.91051	2.56824	4.0989	3.92769	3.98789	0.0150189	-0.323866	65	0	65	0	1.21709	1		0.700301	9.11159	3.12058	2.8692	1.33676	1.85351	2.33226	3.17566	4.71188	6.72682	0.0228307	-0.719562	23	1	32	1	1.45004	1
0.737577	5.7564	3.28076	6.91898	2.91313	5.35915	1.83977	1.96688	2.41075	3.92816	0.00892665	-0.605712	68	0	68	0	1.21784	1		0.543401	6.89443	3.44442	2.0983	2.26713	3.7193	4.03823	4.65453	6.09297	7.90053	0.0178062	-0.543892	22	1	30	1	1.45602	1
0.713882	4.73059	3.58142	4.49863	3.38941	5.68844	1.50674	3.83861	2.05704	6.26273	0.00947493	-0.534274	72	0	72	0	1.22724	1		0.668412	8.43749	5.26463	3.28163	1.06593	3.4031	2.51141	3.13917	3.08139	2.12663	0.0335029	-0.309947	11	1	19	1	1.45671	1
0.726705	8.48687	5.58448	4.41022	1.06307	1.68077	3.5934	2.43432	3.29245	3.83638	0.0200147	-0.175952	72	0	72	0	1.24505	1		0.56629	3.73145	2.34589	4.02522	1.38693	2.7845	1.7809	5.18701	4.22041	2.95647	0.0289502	-0.593912	46	1	67	1	1.47105	1
0.759116	3.90823	2.21827	0.768869	2.08277	1.80828	1.35976	1.08054	1.83859	1.36699	0.0233333	-0.547149	7	1	10	1	1.25152	1		0.697947	5.42264	4.16913	2.88026	1.99274	2.28867	2.51146	3.85463	5.8743	8.53875	0.015001	-0.341396	21	1	27	1	1.47659	1
0.689055	4.09584	4.22997	2.45554	3.47445	2.16919	1.50113	2.6065	2.14791	4.13233	0.0107369	-0.571704	71	0	71	0	1.25506	1		0.737246	8.71095	4.21675	7.18532	1.96507	2.99396	1.87253	2.99494	4.72604	5.75071	0.0153579	-0.583468	87	0	87	0	1.50471	1
0.650238	3.49449	2.60352	3.95619	2.72997	1.73093	1.37482	2.80175	2.19357	4.21657	0.0106488	-0.710005	62	0	62	0	1.26367	1		0.736731	4.23781	3.80907	6.35403	1.97549	4.92832	1.22105	5.55921	5.46144	5.72677	0.00897913	-0.312837	45	1	49	1	1.50491	1
0.728798	4.71032	4.55501	4.34569	2.35358	4.4173	1.75231	1.94535	2.88097	3.74229	0.00707031	-0.403146	70	0	70	0	1.2714	1		0.678345	4.55253	7.14472	3.7525	1.29875	7.01718	2.04378	2.23708	7.19409	4.15166	0.0187595	-0.238806	22	1	34	1	1.51036	1
0.700263	4.9836	1.92121	3.36037	1.0551	2.57268	1.7917	3.16817	3.26785	9.73184	0.0285759	-0.607416	76	0	76	0	1.27354	1		0.718351	8.40198	6.41512	3.42631	2.39316	3.06878	2.58404	2.9581	5.25546	4.80634	0.0199807	-0.323345	5	1	17	1	1.51194	1
0.606294	4.24874	2.53356	3.87489	2.57594	2.49368	1.7483	5.24252	3.57632	3.38435	0.0259177	-0.794555	23	1	40	1	1.27657	1		0.583569	4.07186	3.19751	5.25417	3.68145	1.99561	2.71666	4.48744	8.35052	5.36755	0.017596	-0.809453	97	1	97	1	1.53614	1
0.783221	2.97052	4.39597	0.847578	1.4109	3.25287	2.30022	3.23733	8.266	6.16193	0.0140676	-0.367213	26	1	30	1	1.30478	1		0.670563	2.98001	4.60322	1.20331	2.5321	2.38205	4.27789	3.81721	11.7682	8.17204	0.017208	-0.23182	84	0	84	0	1.55678	1
0.731071	2.5185	1.9081	5.0619	1.73724	2.22221	1.9476	2.64145	5.01912	3.21124	0.0268749	-0.492805	74	0	74	0	1.30626	1		0.67376	3.71958	2.48467	5.6802	4.80678	4.04616	2.21225	3.3672	6.53767	7.50502	0.0256091	-0.637487	10	1	18	1	1.57167	1
0.695546	6.84485	8.19889	1.23586	1.77396	3.20603	2.38922	4.12371	3.30414	5.85751	0.00938113	-0.0747637	39	1	44	1	1.31044	1		0.519244	2.54624	4.39277	3.99698	3.2235	4.49128	2.58688	2.80238	7.89857	5.75114	0.0219985	-0.683174	10	1	29	1	1.57329	1
0.686356	6.12305	1.42208	2.73647	1.8378	1.08984	2.40296	2.81444	2.29529	2.86713	0.0151314	-0.602165	53	1	53	1	1.3111	1		0.681712	6.16469	3.675	10.2119	1.85961	2.40765	3.06577	3.30342	7.26593	9.31784	0.0179202	-0.353177	6	1	7	1	1.5784	1
0.74374	5.76866	2.20386	5.14703	2.45245	2.99456	2.65385	2.50753	5.8585	3.83695	0.0203221	-0.680635	27	1	44	1	1.31304	1		0.66088	3.38619	1.56904	4.17031	3.91705	5.68358	1.47003	3.17692	3.43205	4.48792	0.019464	-0.502782	29	1	50	1	1.59651	1
0.675086	7.60019	1.06183	6.76395	1.30067	3.09155	1.93449	4.45287	2.79496	5.4452	0.0204014	-0.806088	26	1	30	1	1.31414	1		0.639148	6.72965	6.22054	1.23121	3.25895	2.43765	3.19557	3.52469	9.47317	3.26457	0.0194596	-0.595042	105	0	105	0	1.60203	1
0.748817	4.39467	4.35448	4.78305	5.00121	5.62217	2.92467	3.68496	9.93413	4.41048	0.0152666	-0.799072	40	1	40	1	1.32024	1		0.701111	4.23346	2.18249	3.47914	3.68983	1.19699	1.36124	2.22119	2.90575	5.54385	0.0218195	-0.462766	19	1	21	1	1.61178	1
0.714556	4.36788	2.99023	2.44012	2.82277	2.3133	1.87817	2.81155	4.63694	3.72236	0.0288026	-0.642506	64	0	64	0	1.33405	1		0.700929	6.74854	1.71899	6.3747	2.58072	2.44619	1.7871	3.63976	3.62974	5.03274	0.0162514	-0.521583	24	1	35	1	1.6132	1
0.698258	3.3629	3.0187	3.5387	1.29276	2.02339	1.60841	7.4208	4.21327	6.21493	0.012762	-0.271659	71	0	71	0	1.33772	1		0.6367	6.51083	1.83543	5.62587	4.67227	1.54658	1.75224	2.44704	3.64245	5.09954	0.0246777	-0.871583	23	1	30	1	1.62714	1
0.727398	4.63875	8.57167	3.66872	3.64966	2.63741	1.92549	2.79014	6.99327	2.20074	0.0167408	-0.420787	16	1	16	1	1.34636	1		0.692985	8.39394	3.31622	2.83623	1.63862	5.42399	3.2307	3.60657	6.41467	3.65295	0.0192787	-0.340681	11	1	14	1	1.63981	1
0.751353	5.41895	1.86619	2.64379	0.667491	3.16068	2.57348	3.66502	6.37776	8.69182	0.0204846	-0.490112	63	0	63	0	1.34999	1		0.697316	8.85401	3.43486	3.24744	3.18347	1.90325	3.16879	6.02765	7.83357	7.8237	0.0167237	-0.518582	97	0	97	0	1.67283	1
0.712805	4.33976	2.67803	7.85086	1.64185	3.44462	1.96516	3.34454	4.26142	3.37327	0.0260556	-0.441532	44	1	44	1	1.35251	1		0.662716	4.82842	3.20874	3.3414	1.71497	1.44024	2.45396	2.53342	4.73312	4.81073	0.0292393	-0.174941	39	1	39	1	1.68006	1
0.755642	1.86579	1.87814	2.36505	1.59672	2.32242	1.70322	3.22321	7.23097	4.49656	0.0194531	-0.565851	74	0	74	0	1.35587	1		0.713664	6.06426	1.54812	3.72855	1.26581	2.64636	2.65239	4.05283	7.05292	4.93562	0.017974	-0.355318	37	1	37	1	1.69003	1
0.696052	1.56313	2.38711	5.04778	3.50838	6.40047	0.856316	4.91969	1.89404	5.12541	0.0125689	-0.335352	12	1	14	1	1.36168	1		0.675924	6.46405	3.56452	1.90868	2.00819	2.19954	2.71078	3.6134	7.35681	3.66522	0.0144002	-0.407973	49	1	49	1	1.69769	1
0.759271	8.89488	5.01993	1.03059	2.99245	2.94416	2.43099	3.20297	6.16223	4.69638	0.0203459	-0.735229	11	1	22	1	1.36818	1		0.616804	3.24698	3.11192	3.42806	0.61121	2.38727	2.48983	3.21109	10.6218	3.74054	0.0343264	-0.579156	7	1	10	1	1.69873	1
0.499541	1.77899	3.56894	6.72724	2.82832	2.6789	1.87674	1.9954	4.09877	5.36419	0.0204215	-0.790864	76	0	76	0	1.3712	1		0.779388	7.35616	3.51864	1.11927	2.67721	2.34959	2.11777	2.88104	4.26509	4.46139	0.0184162	-0.169186	33	1	33	1	1.70125	1
0.712237	1.78109	1.2985	1.39016	1.89708	4.43675	2.24729	1.78795	3.96047	1.24287	0.0131271	-0.290213	77	0	77	0	1.38441	1		0.688003	6.23413	3.62031	4.96506	3.07588	1.76297	1.99039	2.93563	4.42806	4.28988	0.0243287	-0.344409	63	1	70	1	1.70711	1
0.752425	4.02373	5.25039	5.44786	1.37147	2.47979	1.27276	3.30766	9.45867	2.73835	0.0120342	-0.745039	42	1	43	1	1.38788	1		0.625304	5.52015	3.56175	1.88675	1.27278	3.43412	1.81867	3.03948	5.97512	5.5126	0.0216943	-0.45794	4	1	7	1	1.72303	1
0.730749	7.61048	3.21512	4.25925	1.97781	3.24059	2.98684	4.29721	6.26283	6.82585	0.0117421	-0.521409	19	1	21	1	1.39884	1		0.406614	7.64085	9.32997	1.52087	2.07518	4.7669	2.82708	3.62421	2.45326	4.34395	0.0341115	-0.107001	32	1	32	1	1.72321	1
0.587831	4.9661	4.10466	4.67755	3.57205	2.69001	1.00127	3.77914	3.43656	4.56444	0.0144251	-0.929644	4	1	68	0	1.40541	1		0.492385	5.55036	7.04082	6.01459	3.3064	3.27434	2.66609	3.33479	5.48908	3.10041	0.027198	-0.346187	16	1	17	1	1.73296	1
0.718555	1.37614	1.49654	1.00125	2.32391	3.29336	1.95155	2.46914	5.55979	3.11051	0.0100325	-0.437287	65	0	65	0	1.40931	1		0.737988	8.65966	3.02041	4.89727	1.43036	4.53333	1.42842	3.83823	3.67907	3.50797	0.0150694	-0.336915	20	1	24	1	1.73435	1
0.711587	1.74178	2.16181	5.86559	2.51635	4.87063	1.873	2.02416	7.34848	4.81198	0.0256301	-0.623699	61	0	61	0	1.41297	1		0.697871	4.18796	2.36638	0.804791	1.9055	3.06568	1.02058	3.56218	3.40526	2.80929	0.0289809	-0.223467	7	1	13	1	1.74919	1
0.730649	7.70782	2.82577	5.07488	4.47626	3.52091	2.65103	2.98003	5.18398	3.68961	0.0197853	-0.784722	35	1	35	1	1.41407	1		0.392219	5.73271	4.39594	2.93051	6.02948	2.01971	2.33439	4.55761	1.72025	4.02973	0.020488	-0.6831	23	1	30	1	1.76879	1
0.661482	2.64933	5.2992	3.01205	2.74494	7.75894	2.84513	2.57462	5.71035	3.47757	0.0375785	-0.120466	1	1	1	1	1.41529	1		0.660168	4.73723	5.2863	2.09863	6.19223	3.5669	2.18262	3.72064	5.71777	5.5908	0.0450081	-0.335536	17	1	27	1	1.76973	1
0.731638	5.03015	3.54243	7.73093	2.51337	1.87366	1.84428	3.68212	5.73978	4.43639	0.0191477	-0.55043	18	1	18	1	1.41955	1		0.772954	5.94468	1.11229	1.95794	2.31025	3.8878	1.76427	4.95138	8.93637	4.43756	0.0161372	-0.593629	42	1	45	1	1.77053	1
0.687491	6.17222	2.80855	3.87173	1.72235	1.67572	3.20723	4.33576	5.81089	4.82768	0.0177222	-0.404365	81	0	81	0	1.42115	1		0.682225	6.12009	1.41043	2.43207	1.37588	3.71903	0.962578	3.80575	1.7697	6.03889	0.0140628	-0.245888	37	1	44	1	1.79306	1
0.746633	7.82545	1.58745	1.736	1.15117	1.50697	1.99084	3.69639	3.33338	7.84894	0.0165199	-0.570031	79	0	79	0	1.42183	1		0.658252	10.525	4.52536	3.82931	1.93772	3.16968	6.49952	4.61242	13.5292	4.84933	0.0136583	-0.191468	105	0	105	0	1.79854	1
0.649167	8.16631	4.60001	5.11919	1.16846	1.89344	1.89403	4.60501	5.12364	4.46494	0.0230521	-0.708835	76	0	76	0	1.44473	1		0.444714	8.352	7.44939	3.14957	4.06829	6.81001	1.96904	2.96366	3.507	1.68705	0.03218	-0.615483	22	1	22	1	1.82225	1
0.722579	3.65287	3.06906	1.99762	2.3152	0.631281	1.40378	2.78237	3.03696	2.79178	0.0268821	-0.362045	7	1	8	1	1.44832	1		0.752302	7.2543	0.566042	5.15381	1.09443	2.8721	1.67805	3.02016	3.06108	4.52999	0.0184386	-0.177819	13	1	94	0	1.82476	1
0.661421	6.18572	1.40005	3.58592	1.98141	0.98937	1.18656	4.97004	1.06248	7.19075	0.0160677	-0.595073	4	1	14	1	1.45297	1		0.546776	5.94398	6.76826	4.46893	2.30651	3.22235	2.26802	2.73032	6.2726	2.8805	0.0222157	-0.298728	102	0	102	0	1.82601	1
0.779256	6.87743	2.93503	5.55707	3.6349	2.71345	2.28086	2.16468	4.66263	2.98259	0.0166728	-0.555638	37	1	37	1	1.45401	1		0.554711	6.56947	1.99912	2.41166	3.10727	4.26249	3.64776	2.58842	5.94566	3.86781	0.0258663	-0.419238	20	1	27	1	1.83077	1
0.740044	4.8045	2.39199	7.63147	1.6004	4.50829	2.26196	2.95525	5.31635	4.17084	0.0195361	-0.342962	82	0	82	0	1.4612	1		0.645636	8.6872	1.74538	3.28974	1.19069	2.2152	2.05694	5.04641	4.18512	5.27426	0.0215341	-0.39418	26	1	36	1	1.83921	1
0.696488	5.6234	3.18581	5.66945	2.38585	2.33652	2.2697	4.32573	7.26236	7.93545	0.0244387	-0.665821	11	1	11	1	1.46448	1		0.750818	7.16797	3.60021	3.58793	3.10332	3.16708	1.3222	4.59126	6.05063	4.61772	0.0184591	-0.371615	61	1	61	1	1.83965	1
0.739705	3.04299	3.15763	8.05386	2.16762	5.16545	1.4789	4.8988	6.90171	3.67698	0.00883468	-0.412708	78	0	78	0	1.46838	1		0.73805	6.10043	0.888887	4.1812	4.78107	4.14436	2.28737	2.76634	5.06872	7.22124	0.0282062	-0.371195	16	1	21	1	1.85413	1
0.713515	3.72806	2.00118	4.71636	4.22955	0.810612	1.77551	3.24083	3.07795	5.50722	0.0141111	-0.47504	10	1	14	1	1.46899	1		0.669681	5.07099	2.09174	3.04474	2.64035	3.7112	1.48126	3.37453	3.46418	4.49073	0.0128123	-0.203305	31	1	37	1	1.85448	1
0.7344	4.0418	1.70604	6.34023	2.31258	2.57973	1.65045	4.39939	6.14822	5.07607	0.0101587	-0.586923	77	0	77	0	1.47044	1		0.391932	6.29898	4.73137	1.94071	2.39968	3.00478	1.97029	2.37994	3.06493	3.33176	0.0205777	-0.624322	7	1	8	1	1.86888	1
0.714859	3.31058	3.1675	3.06669	1.04966	2.7261	1.28927	3.53799	5.80382	3.60466	0.0249426	-0.448946	61	0	61	0	1.47678	1		0.444478	4.1619	2.82777	3.43441	1.21536	1.21699	1.895	7.65559	4.22687	6.43985	0.0274528	-0.264041	7	1	9	1	1.87907	1
0.729648	3.90328	2.56848	1.26888	4.94723	4.655	1.74721	1.94866	3.05794	1.83915	0.0176684	-0.489519	29	1	37	1	1.48046	1		0.678204	8.68002	2.80214	6.9303	1.94676	4.36182	2.27853	3.30319	5.36813	4.52844	0.0237174	-0.304982	11	1	17	1	1.90876	1
0.698812	9.9285	5.00629	6.78488	1.69506	3.97882	2.13951	4.4436	6.31535	7.06709	0.0107898	-0.738717	65	0	65	0	1.48065	1		0.758565	7.18896	2.02528	1.71861	1.97344	4.29196	1.53214	2.40237	6.23837	4.20468	0.00774901	-0.371511	66	1	66	1	1.91307	1
0.572177	4.70059	2.01926	5.39622	1.10669	5.5298	1.76221	4.04516	4.26984	8.62652	0.0113704	-0.662974	40	1	42	1	1.48749	1		0.735675	2.77233	1.55379	1.19086	2.54738	3.9584	1.2306	4.58828	6.65654	2.83226	0.0169111	-0.131136	10	1	15	1	1.91795	1
0.736962	3.61793	2.32793	6.37291	2.89587	2.62772	2.59694	2.17962	8.46249	5.06722	0.0150325	-0.59089	64	0	64	0	1.49533	1		0.362097	8.69859	8.50046	4.31376	2.54395	3.8963	2.6265	2.78754	2.93242	7.46732	0.0259881	-0.30228	9	1	11	1	1.9315	1
0.666491	1.42229	2.96153	2.42886	1.83122	5.21157	0.795115	2.48644	5.64698	7.24891	0.0275763	-0.564321	13	1	19	1	1.5036	1		0.665008	4.64174	3.78471	2.35164	2.38699	4.85864	2.1296	2.35634	8.01762	7.6015	0.0177855	-0.226701	20	1	34	1	1.93634	1
0.698864	5.09928	2.46137	6.68475	1.76955	2.46151	0.89478	4.2398	2.16099	4.87789	0.0139947	-0.429983	64	0	64	0	1.50445	1		0.696174	9.16572	3.77088	0.867673	2.34152	1.44946	2.0202	2.19718	4.45183	4.9518	0.0151336	-0.279075	5	1	9	1	1.95134	1
0.577248	1.60941	4.00324	4.118	2.8056	0.837247	2.22538	2.93324	2.96618	5.15404	0.0537695	-0.177473	10	1	23	1	1.50923	1		0.706076	7.96335	2.4795	4.73378	7.50562	2.24101	2.87623	3.26096	5.10125	5.11569	0.0153353	-0.428007	16	1	26	1	1.95624	1
0.740769	3.97239	1.88001	5.9998	2.13821	2.79505	2.49763	3.33665	7.45022	6.51325	0.0168205	-0.444455	62	0	62	0	1.51081	1		0.539688	4.78665	2.5121	2.16017	1.40924	4.69485	2.01211	3.62159	8.85265	4.695	0.0269318	-0.617846	5	1	10	1	1.9609	1
0.735834	3.92487	5.36613	3.53697	4.08185	2.77073	0.420724	4.73593	6.86991	5.38681	0.0222201	-0.730528	10	1	14	1	1.51091	1		0.70031	11.8434	1.53382	5.40084	2.29941	1.28151	2.86982	4.475	7.29122	9.00379	0.0150168	-0.625261	11	1	48	1	1.96602	1
0.671152	5.40999	2.32011	6.08257	2.55272	0.758691	1.75844	7.28778	2.96729	3.9578	0.0133987	-0.335003	43	1	49	1	1.51188	1		0.557358	6.19749	4.53062	5.11236	2.38107	2.05543	2.6867	4.35873	7.10275	4.27281	0.0188416	-0.208352	6	1	15	1	1.99128	1
0.696876	8.24021	4.01234	1.76411	2.87204	4.38993	2.87063	2.40191	3.68765	7.57005	0.0152037	-0.37378	76	0	76	0	1.52072	1		0.721878	8.00117	3.90426	3.24525	3.438	4.56936	2.30928	3.51203	8.00299	4.79686	0.0209056	-0.296291	8	1	11	1	2.0068	1
0.681453	5.3026	4.21104	4.0653	2.32354	4.21106	1.00862	3.17498	3.14348	4.70562	0.017011	-0.47136	4	1	9	1	1.52102	1		0.424959	1.79131	5.7646	5.23315	2.75696	3.8786	1.87004	2.76035	4.83402	2.84989	0.0303587	-0.0629097	10	1	36	1	2.01293	1
0.757737	4.164	2.00756	3.70622	3.34462	1.13456	2.90146	4.36047	8.24373	6.50455	0.0174219	-0.436905	14	1	16	1	1.53044	1		0.704018	8.53983	3.79418	7.9934	1.10645	4.20757	2.16551	2.79444	7.64779	4.04329	0.0210916	-0.222634	1	1	1	1	2.02083	1
0.736639	6.08831	2.35074	8.62626	2.11646	3.23603	2.07354	3.6803	5.64313	11.2446	0.0118482	-0.46313	77	0	77	0	1.53695	1		0.432272	2.78875	1.21721	4.77214	1.61023	3.14656	2.21723	3.20544	3.71725	5.90178	0.0155736	-0.196085	1	1	4	1	2.03161	1
0.58592	2.57986	3.95048	3.71822	4.3362	5.52592	1.87384	2.4866	5.7628	4.35844	0.042454	-0.655507	6	1	6	1	1.55413	1		0.482922	4.72629	4.93012	6.22729	2.66138	3.07045	2.42095	4.54581	5.38324	5.00398	0.0440817	-0.0610932	14	1	16	1	2.04012	1
0.727091	3.58034	1.82006	7.32744	2.68158	0.766519	1.6468	2.82967	5.69524	2.01108	0.0247557	-0.535801	61	0	61	0	1.55496	1		0.573355	4.05918	2.19045	3.98985	3.02235	2.16596	2.28646	2.69556	8.12816	2.00464	0.0320318	-0.450551	3	1	6	1	2.04655	1
0.65978	1.93803	1.14675	6.53167	2.54599	3.7511	2.13852	3.05621	7.08771	5.10964	0.0264662	-0.550674	16	1	21	1	1.56215	1		0.653512	6.68739	2.64224	5.04996	2.0088	1.40069	2.31999	2.11135	7.57044	6.69427	0.0239481	-0.29063	19	1	19	1	2.08218	1
0.724262	5.68409	3.53315	2.83445	3.76113	1.74095	2.46846	1.55694	6.22347	2.64654	0.0284298	-0.537113	9	1	17	1	1.58841	1		0.768097	7.06687	2.38386	3.83614	3.49813	4.36309	1.81496	1.98786	8.25751	5.49269	0.0155782	-0.359296	9	1	13	1	2.08517	1
0.74933	6.67302	1.70459	4.64323	2.85966	2.59937	2.65915	2.96392	5.21839	5.43615	0.0227965	-0.414503	13	1	13	1	1.59137	1		0.706471	4.07836	1.98446	2.90233	2.19144	2.71204	1.92941	2.90246	10.9819	5.77153	0.0211558	-0.372598	88	0	88	0	2.09769	1
0.754074	7.137	5.87693	4.65486	2.76485	4.78976	0.755739	4.08467	3.59975	5.06647	0.0154622	-0.330026	76	0	76	0	1.59285	1		0.614375	7.08263	5.0822	4.69378	2.56323	2.77394	2.50964	1.98334	8.57971	5.60931	0.0212627	-0.269939	8	1	13	1	2.10828	1
0.698192	2.42355	3.12524	4.77895	4.05935	5.0063	1.62665	3.05779	6.23757	6.78711	0.0189442	-0.437645	17	1	17	1	1.60092	1		0.721508	10.7778	2.20957	5.85598	1.53763	3.96716	2.12815	5.14546	8.13808	9.17671	0.0155693	-0.388914	3	1	8	1	2.12	1
0.664715	8.58204	3.1732	2.79439	1.63619	4.41288	1.33692	4.35115	2.84852	8.14941	0.0129138	-0.57417	69	0	69	0	1.60788	1		0.325781	6.90373	3.5276	3.17724	1.85188	3.84575	2.22086	3.85309	4.57202	5.23738	0.0347881	-0.602072	1	1	98	0	2.12649	1
0.762153	2.02651	2.9422	4.40428	4.92708	2.67993	1.16739	2.71944	6.70696	4.94345	0.0250087	-0.526326	13	1	16	1	1.61464	1		0.656855	7.39103	1.31139	3.03638	3.15242	5.95774	2.52307	4.42096	9.09501	6.0903	0.0214126	-0.451627	85	0	85	0	2.12794	1
0.65564	7.31719	2.61649	4.23504	1.72323	2.1048	1.30154	2.05205	3.34504	5.35379	0.0204219	-0.713976	19	1	36	1	1.61758	1		0.307313	6.84825	4.70433	2.84765	0.40525	1.234	4.33754	5.38078	8.65662	6.84914	0.0190378	-0.235669	10	1	45	1	2.13139	1
0.704289	4.22263	2.54009	6.49915	2.47772	2.65991	1.75321	3.38318	6.20459	10.3785	0.0108371	-0.446858	65	0	65	0	1.62356	1		0.532464	6.03552	2.91591	3.3615	1.89698	3.49221	3.74455	4.19617	10.2627	3.20544	0.0128683	-0.196823	7	1	8	1	2.16057	1
0.704965	4.34562	1.18047	3.06068	2.07436	2.93015	1.0844	5.36099	4.31838	4.19695	0.0292545	-0.459419	13	1	21	1	1.63077	1		0.75592	12.9328	1.94	2.28097	1.94362	3.65249	1.7363	4.56986	7.59848	8.65862	0.0134054	-0.553055	1	1	2	1	2.20199	1
0.759935	5.79862	3.84905	1.64041	2.9499	1.96609	1.09433	2.27311	4.43454	2.68515	0.0079369	-0.460267	12	1	17	1	1.63116	1		0.789415	6.82018	2.26423	3.3076	2.68583	1.23999	1.32268	3.00226	8.59889	6.33037	0.00820619	-0.237992	33	1	41	1	2.20454	1
0.754509	3.98064	4.53537	2.44117	1.08181	3.32285	1.58223	1.60725	5.80796	3.7034	0.0177548	-0.120216	20	1	36	1	1.63292	1		0.635716	8.72414	2.57877	1.76059	2.64669	4.50414	1.51964	2.66601	4.84199	6.27306	0.0186739	-0.253593	12	1	13	1	2.26144	1
0.685247	5.50579	2.73514	5.08142	1.31275	4.21554	1.25753	2.52806	6.13841	5.20122	0.0245672	-0.65198	77	0	77	0	1.63689	1		0.461019	3.88992	3.237	4.32607	3.2774	2.858	1.40543	2.42831	6.42174	8.44359	0.0131567	-0.420414	18	1	18	1	2.26403	1
0.77915	6.51701	2.5382	5.55869	2.38912	4.9715	1.6208	2.21218	5.04304	3.46479	0.0117266	-0.421531	50	1	51	1	1.63712	1		0.554511	7.531	1.97597	6.08956	1.47198	3.57183	3.44295	4.27816	9.0003	6.67098	0.0152881	-0.120377	9	1	15	1	2.27775	1
0.730946	4.60279	2.62678	2.77178	1.39005	6.45	2.15912	3.39987	11.975	5.64121	0.0123609	-0.751739	19	1	19	1	1.64506	1		0.380408	8.75002	4.82837	2.67122	1.28991	2.93267	2.49874	4.37153	3.87249	4.28598	0.0220049	-0.134892	3	1	12	1	2.29236	1
0.772622	7.77722	2.47958	5.58905	3.89632	4.3929	1.33911	2.44463	2.76407	3.37628	0.00901376	-0.496735	66	0	66	0	1.65561	1		0.635456	8.88397	2.99171	8.05978	3.25725	1.91055	2.16789	5.39852	9.14205	5.32476	0.0241408	-0.388994	7	1	10	1	2.29518	1
0.551317	5.54701	3.02039	3.70732	1.30794	0.751346	3.80438	2.8168	7.7374	4.61569	0.0171724	-0.443458	50	1	50	1	1.67631	1		0.225061	7.06754	4.20261	1.89395	5.37707	5.51103	3.83392	4.40094	3.0197	1.50688	0.0399021	-0.190924	4	1	7	1	2.37454	1
0.680452	5.76746	1.53917	3.68865	1.19096	3.83384	3.28231	5.77132	7.4618	7.8124	0.0172163	-0.194819	16	1	19	1	1.68099	1		0.834089	9.83572	1.44231	3.5933	3.78818	2.1491	1.38629	2.38978	5.83444	3.89165	0.0187198	-0.094548	1	1	7	1	2.37844	1
0.662177	6.46262	2.84284	3.52378	3.0966	4.71246	1.8991	3.16642	4.8668	6.49508	0.0105388	-0.547567	72	0	72	0	1.68166	1		0.618003	7.60982	1.89828	2.37019	1.77231	2.87886	1.8101	2.17991	6.21689	6.93596	0.0295882	-0.126098	7	1	13	1	2.3955	1
0.7293	11.33	4.99315	2.65868	2.52276	1.80609	1.76012	2.11288	8.75535	2.97057	0.0144979	-1.11026	43	1	58	1	1.68858	1		0.672833	13.3764	3.18665	3.15301	0.941812	2.56639	3.12699	3.37593	10.4816	6.94623	0.0145004	-0.310728	100	0	100	0	2.45227	1
0.740222	6.59068	1.2745	4.91562	3.30306	6.19266	2.32319	4.67228	3.77921	4.2797	0.014116	-0.202251	20	1	20	1	1.69805	1		0.214104	8.41932	0.997791	4.48705	0.946935	3.39664	2.11371	4.85311	0.866613	6.9725	0.00753796	-0.151062	1	1	15	1	2.64724	1
0.702588	3.77247	2.86974	1.92928	1.94428	4.05654	0.682285	2.36661	4.39139	5.05469	0.0235445	-0.372795	67	1	71	0	1.72978	1
0.741341	8.4	2.41692	2.54956	1.74419	1.26153	1.16602	2.0164	2.94694	5.62761	0.0106698	-0.483581	71	0	71	0	1.74492	1
0.688865	5.62367	3.23829	6.73151	2.59334	2.59722	2.20168	1.28564	5.37872	3.39045	0.0223235	-0.326444	16	1	24	1	1.75398	1
0.539743	8.43084	1.71503	4.78463	1.88073	1.45871	2.34205	4.72363	2.718	4.69461	0.0148752	-0.577014	16	1	18	1	1.75955	1
0.646165	5.14225	2.48809	2.57032	1.72515	1.94236	2.03246	4.97174	4.71753	4.40493	0.0281266	-0.204687	58	1	72	0	1.76312	1
0.701166	4.87938	1.02688	6.75819	4.21434	2.25694	0.838014	6.08998	2.41711	6.33358	0.0152819	-0.362127	62	0	62	0	1.76982	1
0.688249	5.91834	2.80502	4.09128	2.58257	2.59948	1.46955	2.63731	6.33133	2.4404	0.0197608	-0.590122	2	1	3	1	1.78396	1
0.737705	6.07597	4.43502	1.59604	4.50795	3.15674	2.15418	2.33631	6.85751	4.00486	0.0186995	-0.376552	8	1	12	1	1.7891	1
0.735911	8.62568	2.68422	4.5221	2.57272	3.1751	1.28717	3.21376	3.69401	5.12966	0.0175799	-0.449174	6	1	6	1	1.80798	1
0.753366	6.87932	5.05942	3.33124	2.8851	3.83717	1.24204	2.02068	6.63387	4.51763	0.0174121	-0.406858	13	1	13	1	1.81967	1
0.699271	4.59062	3.21267	4.87213	3.61051	3.26635	1.0523	3.69585	5.65399	2.70883	0.0113714	-0.395662	5	1	8	1	1.84335	1
0.718216	8.24135	5.01725	4.70338	2.09453	3.58201	2.07053	2.80864	9.26753	6.33607	0.022843	-0.520612	62	1	62	1	1.85937	1
0.608392	3.49983	1.46207	1.73299	1.69748	2.16941	1.77767	1.99743	7.22976	4.96342	0.0392214	-0.566671	11	1	11	1	1.86077	1
0.722335	6.26023	1.61652	2.27655	1.73611	2.7766	3.16017	5.97592	9.8248	7.05414	0.0135771	-0.234575	82	0	82	0	1.8633	1
0.721651	1.51452	1.25924	2.40797	3.70546	2.73828	1.34974	1.97599	7.99223	4.23227	0.021541	-0.43523	61	0	61	0	1.88067	1
0.746525	4.37605	2.73918	6.51109	3.8559	6.44398	1.60214	3.35359	8.74131	2.31008	0.0117866	-0.398297	58	1	60	1	1.89739	1
0.769617	7.41058	2.22028	2.56556	2.75036	5.57056	1.14669	3.13957	5.14343	4.3365	0.011508	-0.366443	75	0	75	0	1.89896	1
0.730778	8.12562	1.72267	3.28617	1.69527	2.33725	1.23048	3.33998	3.79352	4.63008	0.0172395	-0.347454	15	1	15	1	1.9063	1
0.776314	8.52715	3.5088	5.68318	1.07377	3.87011	1.45316	2.15453	6.31828	4.84926	0.013523	-0.276966	2	1	16	1	1.91805	1
0.455188	5.7503	3.06389	2.81258	1.40056	2.53638	2.01375	3.71501	5.95418	2.57654	0.0512185	-0.647497	72	0	72	0	1.92401	1
0.509691	4.78201	3.30579	3.3494	1.41998	2.66292	1.85607	2.9752	7.88532	6.26477	0.0126913	-0.61756	13	1	19	1	1.95151	1
0.593776	2.76043	0.665151	2.92908	0.756517	2.75786	1.33613	4.75453	5.43755	4.15417	0.0674515	-0.210838	16	1	16	1	1.9689	1
0.71037	7.87417	1.74724	4.89794	1.91236	1.38695	1.74782	3.81441	5.49586	7.16831	0.0159412	-0.268305	14	1	20	1	2.01904	1
0.686286	5.03743	3.59081	2.12058	0.877825	0.675922	1.06368	2.91818	8.97901	5.81123	0.0110237	-0.369384	22	1	45	1	2.05109	1
0.744062	5.90012	2.6039	2.79869	2.80107	3.72696	1.85847	2.959	9.69071	7.82493	0.0224614	-0.337664	5	1	5	1	2.07872	1
0.636351	6.32656	4.64567	2.68567	2.30635	1.77815	2.68583	1.70395	9.95327	2.00608	0.0226331	-0.328023	56	1	56	1	2.08099	1
0.68575	2.15687	1.85597	2.22329	1.36578	2.22834	1.44037	3.81619	11.6976	7.29544	0.0184283	-0.336162	46	1	83	0	2.11014	1
0.481358	4.31951	3.27412	4.06397	2.86881	2.0552	2.42776	2.54406	9.56319	2.17388	0.0328054	-0.619051	1	1	3	1	2.12075	1
0.57071	5.01414	3.28366	4.22548	2.91419	3.87878	1.87511	1.95861	8.71654	3.07034	0.0101448	-0.508286	31	1	67	0	2.13474	1
0.711029	7.24104	1.51019	3.18931	3.53638	6.09637	0.874419	2.04064	4.93793	3.0795	0.0159907	-0.427326	9	1	11	1	2.14006	1
0.768438	5.10139	1.07967	4.55473	3.20259	2.6258	2.25114	3.26028	11.0562	4.75215	0.0138373	-0.327344	37	1	50	1	2.14096	1
0.47188	10.0429	4.92709	2.88642	2.70924	5.81568	1.72472	3.9201	3.00775	6.7679	0.0115319	-0.375576	20	1	30	1	2.16612	1
0.425006	5.02666	1.88388	4.81542	3.92527	3.10476	2.63313	3.42512	5.94149	2.07941	0.0227027	-0.484535	13	1	16	1	2.18102	1
0.732386	5.95528	2.85707	4.4424	2.62357	4.50355	1.73655	3.71059	12.1742	3.94999	0.0266191	-0.44299	6	1	20	1	2.19197	1
0.779857	8.13192	1.95659	2.63318	2.19709	3.37061	2.96497	2.29793	10.3651	1.551	0.0199199	-0.120185	33	1	34	1	2.22932	1
0.524715	6.05064	0.871842	3.3285	1.36079	1.40913	1.66168	2.816	4.66187	9.64173	0.0107827	-0.302763	2	1	2	1	2.24194	1
0.46958	3.99265	3.58931	2.5564	4.94591	3.73954	1.88411	2.78062	5.0501	3.62354	0.0195209	-0.2547	24	1	51	1	2.25566	1
0.513791	8.24387	3.86272	3.86308	3.82496	3.36225	1.11213	3.11966	4.31454	4.9606	0.0164367	-0.451824	28	1	33	1	2.3255	1
0.677904	8.93364	2.51219	5.11016	1.15277	2.30384	1.39823	5.20654	9.09606	7.87942	0.0197873	-0.293322	51	1	51	1	2.358	1
0.418736	3.60794	6.22642	2.74702	3.69711	7.19082	2.6516	2.58997	10.2728	3.20718	0.0265295	-0.154961	57	1	57	1	2.38822	1
0.424296	11.903	2.10761	4.56258	0.929895	2.18885	2.44389	3.73329	5.30437	4.20121	0.0259761	-0.581941	21	1	21	1	2.40439	1
0.776607	6.11702	2.34644	5.01993	6.02801	3.84237	0.870824	2.90061	7.01807	3.22899	0.0237467	-0.148382	14	1	23	1	2.41772	1
0.700789	8.19394	2.577	2.44998	2.60344	2.07952	1.32452	4.56255	9.59502	5.97303	0.0131739	-0.257786	7	1	9	1	2.4705	1
0.795056	9.02894	3.55657	3.64845	2.60472	2.90149	0.129149	5.26171	9.64389	5.31174	0.0145421	-0.261526	6	1	8	1	2.49545	1
0.670897	9.80003	3.57476	2.52375	2.87648	3.33246	0.612082	3.22028	10.4334	2.29074	0.0334869	-0.67035	22	1	22	1	2.53083	1
0.2353	5.0862	1.9138	5.13203	1.37084	0.83037	1.16672	2.65444	3.68469	8.70229	0.0149051	-0.462807	30	1	32	1	2.58668	1
0.637427	11.2189	2.01671	5.70674	0.865643	0.652434	1.20572	4.4416	8.08887	8.94973	0.0138425	-0.213263	3	1	7	1	2.7021	1
0.442987	8.23043	3.16081	4.34691	1.83278	1.40795	2.38795	5.3026	10.1823	5.66222	0.0161881	-0.140184	15	1	29	1	2.80189	1

[truncated: 14 more sheets: Supplementary Figure 8, Supplementary Figure 9, Supplementary Figure 10, Supplementary Figure 11, Supplementary Figure 12, Supplementary Figure 13, Supplementary Figure 14, Supplementary Figure 15, Supplementary Figure 16, Supplementary Figure 17, Supplementary Figure 18, Supplementary Figure 19, Supplementary Figure 20, Supplementary Figure 21]
